# Supplementary material for: Functional annotation of the vlinc class of non-coding RNAs using systems biology approach
Source: Nucleic Acids Res. 2016 Mar 21;44(7):3233–52. doi: 10.1093/nar/gkw162 (PMC4838384; doi:10.1093/nar/gkw162)
Supplement: SUPPLEMENTARY DATA [file supp_gkw162_nar-00129-z-2016-File011.xlsx]

## Sheet: Sheet1
Supplementary Table 1: RT-PCR validations of the CAGE counts in vlincRNAs
vlincRNA ID	Chr	Strand	Start	End	Length	Relative RTPCR levels	CAGE :K562 ENCODE	K562 SMS RNAseq	F-primer (5'->3')	F-primer start within vlincRNA	R-primer (5'->3')	R-primer start within vlincRNA
ID-1102	chr18	-	75618635	75705681	87046	1	293.277	349.234	TTGCAAGAACTTCCTTGTCCTGC	43177	CTCTCAGATGTGTCTGGTGTCC	43312
ID1140	chr17	+	25415450	25488185	72735	0.972655	117.852	220.991	TGGGCCTATGTAGGCAGCTTAG	37117	TCCAGGTGCTGGGATGTCAGTG	38604
ID1277	chr7	+	145481596	145690863	209267	1.98618	106.994	377.244	GAGATACCCACGCAGGAAGGAAG	103804	CCTGGATCCAGGTCCAGAGAAG	91989
ID-1194	chr6	-	164708334	164759171	50837	0.68302	78.503	174.226	GATTCAAGCACTTTGCAAGCCTG	23302	GGTACTTGACTTCATACCTCCAC	37247
ID-1196	chr2	-	168656234	168797705	141471	0.45376	60.459	188.368	ACCCATTGCTCTTTACTAGGTGG	70664	ACATAGAGGCTTGATCTGACAGC	103907
ID-1187	chr7	-	153035812	153111071	75259	2.15846	56.888	93.5788	CCCTGAAATAAGGGAAACTGTCC	37007	GTTTCACCAACATGTCCACTGTG	24304
ID1147	chr5	+	28809150	28876078	66928	0.136787	50.811	189.161	TTTCATAGAGGTCCCTGGCTCTC	33302	TCAGTAAGGAAGCTCATCTGCTC	23436
ID1164	chr19	+	47363669	47420754	57085	0.214641	40.863	38.8981	TCTTGGTGGAACTGCAAAGACTG	28029	TTCAGAAAGGATGCACAGTCAGG	70788
ID1123	chr9	+	19230428	19282555	52127	0.0321286	34.354	23.225	ACAAGGCAGCTTATGAGGCTTTC	22957	AAGCGTCCAGAACAGTTCATTCC	37127
ID1173	chr5	+	53606547	53809149	202602	0.535887	33.005	141.022	TGAATGCCTCCCTACCACCCAC	101078	ACCTGTGGTCATCACAGCAATAG	33450
ID1153	chr4	+	31997970	32247479	249509	0.111878	28.198	87.0366	GTAACGGTGGCTGTGGTTTGCTC	124395	GTGCTTTCTCACCTTTATGGTGC	28129
ID1238	chr3	+	110223865	110355000	131135	0.143587	18.949	57.1703	ACTTACTGGGTCTTTCCCACTTC	63008	GCTCTGTCAAAGTACTTGGACAG	37143
ID1265	chr5	+	135802329	135879124	76795	0.0321286	14.517	69.5896	ACTTTCAGTGGCAGGTACAATGG	38929	CAAAGTCATGTTGACTGGGTCAC	23080
ID1148	chr5	+	28932855	29136851	203996	0.0647041	12.951	52.6386	TTGTTCATCGGGTTTGTGCTACC	102127	TATTGCTGCAGAGATGTCTGCAC	101179
ID-1110	chr13	-	81776131	81914547	138416	0.032352	11.438	68.6589	TGGCTGCATATCCTCCCATGTTG	70016	GATGACCAGGCACTGATGGAGAC	124545
ID1127	chr16	+	20685728	20748843	63115	0.137738	9.096	73.5336	ACAGCCACGAAGATGAACATGAC	32453	TACCTACAAGAGGAAGAGGCTCC	63158
ID-1092	chr2	-	65230001	65283334	53333	0.0162885	9.258	18.3808	GGATTTCCTTTCTAACCACAGCG	26593	AGACTATTTCCTGAGGTTGGAGG	39037
ID1287	chr1	+	167832515	167892122	59607	0.582367	6.071	73.3752	TCAGTAAGGAAGGTGACTGCTTC	29841	CAGGTTATAGGCTGGCTCCTTTC	70118
ID-1178	chr5	-	144753565	145120163	366598	0.0674518	5.162	32.2745	AGAGACATGTCCATATGAGTCCC	183228	GGTTGCTGCTGAGAGGGTTTGG	32558
ID-1025	chrX	-	10857227	10979994	122767	0.032352	4.124	19.5875	CATTGAGAACCAGTGGATAGGGC	60950	TGGCCTCCAGCCACAAATGCTAC	26743
ID1219	chr5	+	96517737	96708327	190590	0.0158431	3.296	17.4053	CTAGCTTAGGTTTGGTCTGGATC	94528	TAATAGCACAATGGAAGGAGGCC	52491
ID-1113	chr6	-	82591536	82652920	61384	0.0189718	2.137	4.58923	GGTGGAGGTAGCTCAGAGTATTC	30597	CATGCGGGCACCCTTTCTATATG	29990
ID1184	chr6	+	68603294	68700838	97544	0.0165159	1.153	7.38988	GGTCCATAACCTAACAAAGTCCC	50019	CCAAAGCATAAGTTTGCCCAAGC	183373
ID1269	chr3	+	139152405	139217100	64695	0.0409498	0.732	7.76676	AAGTGTACCTTTGTTCCTGCCAC	32275	CGCCTCTTCAGATAGTCATCTTG	61070
ID1145	chr11	+	28355936	28413296	57360	0.00541058	0.49	2.45559	GGGTCACTCCATGGTTCAGTTTC	26150	GCTCTAGTGGCTCAATTGTGGC	94666
ID1236	chr3	+	109390056	109459077	69021	0.00188659	0	0.840298	GTTGTGAATGGAGACCACTCTTC	36473	TGGGTCTCTGTAGTGTTGTGCAC	50167
ID-1150	chr6	-	117925467	117996567	71100	0.10083	36.893	22.1412	ACTTACTGGGTCTTTCCCACTTC	37018	CTTGGACAGCTGTGATAGCAAAG	37129
ID1156	chr15	+	34942440	35038126	95686	0.154963	142.454	27.7089	GAGAATGGTTAAGGTGTGGGATG	47979	GTGGGTTGGAGGCAGACATGTG	48094
ID-1163	chr8	-	130394484	130603422	208938	1.25701	135.276	322.994	TTTGCACTCTGGAGAAATGCGTG	104424	AGGCCAGGAAGCACTGCAAATC	104544
ID-1044	chr21	-	16066018	16135745	69727	0.323088	102.648	119.659	TGATGATCCCATGGAGTCTCTGC	34108	AGTCAACAGGTTGCAGTACAAGC	34220
ID1101	chr4	+	2538393	2597229	58836	0.285191	36.304	29.5728	ATTAACTGCTGCAGAGTGCCTTC	31002	CATATCCTGAGTCTACACAACCG	31119
