# Supplementary material for: Functional annotation of the vlinc class of non-coding RNAs using systems biology approach
Source: Nucleic Acids Res. 2016 Mar 21;44(7):3233–52. doi: 10.1093/nar/gkw162 (PMC4838384; doi:10.1093/nar/gkw162)
Supplement: SUPPLEMENTARY DATA [file supp_gkw162_nar-00129-z-2016-File012.xlsx]

## Sheet: Supplementary Table 2
Supplementary Table 2: maximum expression levels of vlincRNAs in cancer and normal tissues
ID	Chr	Strand	Start	End	Source	Tissue	All promoters	LTR	RMECN	Maximum_Cancer	Maximum_NonCancer
chr1|108507546|108677443	chr1	+	108507546	108677443	This work	Human Blood	1		0.288244	18.277	63.408
chr1|14219229|14452018	chr1	+	14219229	14452018	Kapranov et al, 2010 BMC Biology	K562 + Ewing Sarcomas (Ewing)	1		2.06594	101.328	49.047
chr1|144005314|144074380	chr1	+	144005314	144074380	Kapranov et al, 2010 BMC Biology	K562 + Ewing Sarcomas (K562)	1		0.680706	43.913	64.511
chr1|14505640|14899967	chr1	+	14505640	14899967	Kapranov et al, 2010 BMC Biology	K562 + Ewing Sarcomas (K562)	1		1.34341	81.506	60.671
chr1|163725972|163806452	chr1	+	163725972	163806452	Kapranov et al, 2010 BMC Biology	K562 + Ewing Sarcomas (Ewing)	1		0.932229	18.845	20.215
chr1|167531038|167599472	chr1	-	167531038	167599472	This work	Human Blood	1		0.498997	48.261	96.716
chr1|177385300|177603064	chr1	-	177385300	177603064	Kapranov et al, 2010 BMC Biology	K562 + Ewing Sarcomas (Ewing)	1		2.93566	59.312	20.204
chr1|178518025|178584664	chr1	+	178518025	178584664	This work	Human Blood	1		0.643281	27.003	41.977
chr1|182112311|182178316	chr1	+	182112311	182178316	This work	Human Blood	1		0.0244272	16.145	660.944
chr1|187043160|187110569	chr1	+	187043160	187110569	This work	Human Blood	1	LTR12C,LTR12C	5.32861	156.661	29.4
chr1|193692849|193801674	chr1	+	193692849	193801674	This work	Human Blood	1		1.7367	58.716	33.809
chr1|193856940|193985270	chr1	+	193856940	193985270	This work	Human Blood	1	MER52C	1.58759	55.518	34.97
chr1|194709155|194830492	chr1	-	194709155	194830492	Kapranov et al, 2010 BMC Biology	K562 + Ewing Sarcomas (K562)	1	LTR12C	11.3968	189.871	16.66
chr1|198423443|198492350	chr1	-	198423443	198492350	This work	Human Blood	1	MLT1H	1.56285	58.954	37.722
chr1|201500282|201617411	chr1	+	201500282	201617411	Kapranov et al, 2010 BMC Biology	K562 + Ewing Sarcomas (Ewing)	1		1.79829	202.336	112.516
chr1|207422220|207494815	chr1	-	207422220	207494815	This work	Human Blood	1		0.843663	30.193	35.788
chr1|222988370|223070355	chr1	+	222988370	223070355	Kapranov et al, 2010 BMC Biology	K562 + Ewing Sarcomas (Ewing)	1		1.03295	78.368	75.868
chr1|244385003|244489536	chr1	-	244385003	244489536	This work	Human Blood	1	MLT1C,MER57B1	1.27433	38.491	30.205
chr1|89664634|89724632	chr1	-	89664634	89724632	This work	Human Blood	1		0.290033	42.227	145.594
chr1|89738545|89792484	chr1	+	89738545	89792484	This work	Human Blood	1	LTR12C	0.0941274	31.582	335.524
chr1|91068056|91177546	chr1	-	91068056	91177546	Kapranov et al, 2010 BMC Biology	K562 + Ewing Sarcomas (K562)	1		1.99794	39.683	19.862
chr1|98519160|98572608	chr1	+	98519160	98572608	Kapranov et al, 2010 BMC Biology	K562 + Ewing Sarcomas (Ewing)	1		2.27244	262.78	115.638
chr10|111024747|111216876	chr10	-	111024747	111216876	Kapranov et al, 2010 BMC Biology	K562 + Ewing Sarcomas (Ewing)	1		4.3907	84.297	19.199
chr10|122683902|122740218	chr10	-	122683902	122740218	Kapranov et al, 2010 BMC Biology	K562 + Ewing Sarcomas (Ewing)	1		0.322501	12.078	37.451
chr10|124924887|125051754	chr10	+	124924887	125051754	This work	Human Blood	1		0.698473	58.349	83.538
chr10|124924973|124994143	chr10	+	124924973	124994143	Kapranov et al, 2010 BMC Biology	K562 + Ewing Sarcomas (K562)	1		0.400232	35.571	88.876
chr10|135385119|135435419	chr10	+	135385119	135435419	Kapranov et al, 2010 BMC Biology	K562 + Ewing Sarcomas (Ewing)	1		7.24732	102.796	14.184
chr10|21542388|21661879	chr10	-	21542388	21661879	Kapranov et al, 2010 BMC Biology	K562 + Ewing Sarcomas (Ewing)	1	MLT1F1	6.57806	153.953	23.404
chr10|30405327|30497733	chr10	+	30405327	30497733	Kapranov et al, 2010 BMC Biology	K562 + Ewing Sarcomas (Ewing)	1		0.528237	13.993	26.49
chr10|33302951|33431306	chr10	-	33302951	33431306	This work	Human Blood	1	MLT1G1	0.161086	16.64	103.299
chr10|47585548|47640975	chr10	-	47585548	47640975	This work	Human Blood	1		0.539352	46.661	86.513
chr10|50747602|50816844	chr10	-	50747602	50816844	Kapranov et al, 2010 BMC Biology	K562 + Ewing Sarcomas (Ewing)	1		3.27988	98.79	30.12
chr10|6417615|6469103	chr10	+	6417615	6469103	This work	Human Blood	1		0.204388	87.977	430.441
chr10|64434986|64571714	chr10	-	64434986	64571714	Kapranov et al, 2010 BMC Biology	K562 + Ewing Sarcomas (K562)	1		0.240441	14.582	60.647
chr10|65225739|65280973	chr10	-	65225739	65280973	Kapranov et al, 2010 BMC Biology	K562 + Ewing Sarcomas (K562)	1		0.489348	138.685	283.408
chr10|65226323|65281121	chr10	-	65226323	65281121	This work	Human Blood	1		0.488662	138.31	283.038
chr10|75336151|75390908	chr10	-	75336151	75390908	Kapranov et al, 2010 BMC Biology	K562 + Ewing Sarcomas (K562)	1		1.54791	116.931	75.541
chr10|77179150|77239422	chr10	+	77179150	77239422	This work	Human Blood	1		1.05282	206.803	196.428
chr10|77191191|77241684	chr10	+	77191191	77241684	Kapranov et al, 2010 BMC Biology	K562 + Ewing Sarcomas (Ewing)	1	MLT1A0	1.12177	242.79	216.434
chr10|77281634|77375849	chr10	+	77281634	77375849	Kapranov et al, 2010 BMC Biology	K562 + Ewing Sarcomas (Ewing)	1		1.67486	209.77	125.246
chr10|931722|982622	chr10	-	931722	982622	Kapranov et al, 2010 BMC Biology	K562 + Ewing Sarcomas (K562)	1		0.803912	282.165	350.99
chr11|100557884|100610530	chr11	+	100557884	100610530	Kapranov et al, 2010 BMC Biology	K562 + Ewing Sarcomas (K562)	1		1.52036	236.157	155.33
chr11|112140679|112194619	chr11	+	112140679	112194619	This work	Human Blood	1		2.83514	145.355	51.269
chr11|112200596|112255219	chr11	+	112200596	112255219	Kapranov et al, 2010 BMC Biology	K562 + Ewing Sarcomas (K562)	1		0.654602	17.163	26.219
chr11|117800210|117857104	chr11	-	117800210	117857104	This work	Human Blood	1	LTR47A	0.339573	63.731	187.68
chr11|121245075|121318024	chr11	-	121245075	121318024	This work	Human Blood	1		0.318775	9.598	30.109
chr11|121504472|121622812	chr11	+	121504472	121622812	This work	Human Blood	1		0.68229	19.71	28.888
chr11|123228848|123301047	chr11	+	123228848	123301047	Kapranov et al, 2010 BMC Biology	K562 + Ewing Sarcomas (Ewing)	1		0.460451	313.952	681.836
chr11|129062191|129150036	chr11	-	129062191	129150036	Kapranov et al, 2010 BMC Biology	K562 + Ewing Sarcomas (Ewing)	1		1.72724	228.531	132.31
chr11|129614817|129684944	chr11	-	129614817	129684944	This work	Human Blood	1	LTR12D,LTR12D	1.32977	76.188	57.294
chr11|14913752|14983345	chr11	+	14913752	14983345	This work	Human Blood	1		0.971603	19.537	20.108
chr11|14926549|14988098	chr11	-	14926549	14988098	Kapranov et al, 2010 BMC Biology	K562 + Ewing Sarcomas (Ewing)	1		5.72946	125.097	21.834
chr11|15513037|15669821	chr11	-	15513037	15669821	This work	Human Blood	1		0.174785	8.404	48.082
chr11|34018057|34073228	chr11	-	34018057	34073228	Kapranov et al, 2010 BMC Biology	K562 + Ewing Sarcomas (Ewing)	1		0.818169	11.654	14.244
chr11|4414927|4470523	chr11	+	4414927	4470523	This work	Human Blood	1		0.25485	52.836	207.322
chr11|65488410|65543376	chr11	-	65488410	65543376	This work	Human Blood	1		0.977229	57.806	59.153
chr11|65489814|65551214	chr11	-	65489814	65551214	Kapranov et al, 2010 BMC Biology	K562 + Ewing Sarcomas (K562)	1		0.186519	85.322	457.444
chr11|71564851|71627563	chr11	-	71564851	71627563	Kapranov et al, 2010 BMC Biology	K562 + Ewing Sarcomas (K562)	1	HERVE-int,HERVE-int	1.32224	36.901	27.908
chr11|74109503|74165884	chr11	-	74109503	74165884	This work	Human Blood	1	LTR16A	0.525278	12.125	23.083
chr11|86383542|86459200	chr11	+	86383542	86459200	Kapranov et al, 2010 BMC Biology	K562 + Ewing Sarcomas (Ewing)	1		0.741735	25.779	34.755
chr11|88070942|88126352	chr11	+	88070942	88126352	This work	Human Blood	1	MER21A	0.902549	65.192	72.231
chr11|89983591|90056289	chr11	+	89983591	90056289	Kapranov et al, 2010 BMC Biology	K562 + Ewing Sarcomas (K562)	1	MSTA,MER51E	4.68073	363.426	77.643
chr11|90139323|90205847	chr11	+	90139323	90205847	This work	Human Blood	1		4.83608	106.684	22.06
chr11|91956935|92084505	chr11	+	91956935	92084505	Kapranov et al, 2010 BMC Biology	K562 + Ewing Sarcomas (Ewing)	1		1.73636	185.801	107.006
chr11|92979041|93063138	chr11	-	92979041	93063138	This work	Human Blood	1		1.21292	14.76	12.169
chr12|112744061|112820241	chr12	-	112744061	112820241	Kapranov et al, 2010 BMC Biology	K562 + Ewing Sarcomas (K562)	1		0.487847	85.724	175.719
chr12|125670871|125810461	chr12	+	125670871	125810461	Kapranov et al, 2010 BMC Biology	K562 + Ewing Sarcomas (K562)	1		3.55119	348.674	98.185
chr12|126675594|126782383	chr12	+	126675594	126782383	Kapranov et al, 2010 BMC Biology	K562 + Ewing Sarcomas (Ewing)	1		1.2456	40.802	32.757
chr12|127155669|127215245	chr12	-	127155669	127215245	This work	Human Blood	1		1.10759	33.869	30.579
chr12|14863509|14920931	chr12	-	14863509	14920931	This work	Human Blood	1		0.672825	25.056	37.24
chr12|2852865|2904150	chr12	-	2852865	2904150	Kapranov et al, 2010 BMC Biology	K562 + Ewing Sarcomas (Ewing)	1		0.275604	22.833	82.847
chr12|32029511|32112351	chr12	-	32029511	32112351	This work	Human Blood	1	LTR24B	0.404303	42.673	105.547
chr12|40527535|40618811	chr12	-	40527535	40618811	This work	Human Blood	1		0.11447	10.104	88.268
chr12|41589083|41644179	chr12	+	41589083	41644179	Kapranov et al, 2010 BMC Biology	K562 + Ewing Sarcomas (Ewing)	1		0.213294	46.092	216.096
chr12|42269842|42331206	chr12	-	42269842	42331206	This work	Human Blood	1	MER67D	1.16	30.262	26.088
chr12|4289874|4339887	chr12	+	4289874	4339887	This work	Human Blood	1		2.28766	68.099	29.768
chr12|45948369|46123600	chr12	-	45948369	46123600	Kapranov et al, 2010 BMC Biology	K562 + Ewing Sarcomas (K562)	1		0.864629	19.321	22.346
chr12|46775839|47011933	chr12	+	46775839	47011933	Kapranov et al, 2010 BMC Biology	K562 + Ewing Sarcomas (K562)	1		5.65493	529.171	93.577
chr12|48604149|48668553	chr12	+	48604149	48668553	This work	Human Blood	1		1.15835	31.367	27.079
chr12|49525312|49578581	chr12	-	49525312	49578581	This work	Human Blood	1		1.03196	21.438	20.774
chr12|50677389|50742170	chr12	+	50677389	50742170	Kapranov et al, 2010 BMC Biology	K562 + Ewing Sarcomas (K562)	1	MER57D	0.524213	18.24	34.795
chr12|5231595|5334105	chr12	+	5231595	5334105	Kapranov et al, 2010 BMC Biology	K562 + Ewing Sarcomas (K562)	1	MLT2C2,ERVL-B4-int	2.91852	65.296	22.373
chr12|54982447|55070859	chr12	+	54982447	55070859	Kapranov et al, 2010 BMC Biology	K562 + Ewing Sarcomas (Ewing)	1		2.65632	61.159	23.024
chr12|67073190|67463447	chr12	-	67073190	67463447	Kapranov et al, 2010 BMC Biology	K562 + Ewing Sarcomas (Ewing)	1		1.05934	208.242	196.577
chr12|67380659|67463714	chr12	-	67380659	67463714	This work	Human Blood	1		1.17634	324.312	275.696
chr12|68726162|68846690	chr12	-	68726162	68846690	This work	Human Blood	1	MLT2F,MLT1E3,MLT1E3,MLT2F	2.25043	258.46	114.849
chr12|70216993|70291000	chr12	+	70216993	70291000	Kapranov et al, 2010 BMC Biology	K562 + Ewing Sarcomas (Ewing)	1		0.808699	77.272	95.551
chr12|70414105|70636722	chr12	-	70414105	70636722	Kapranov et al, 2010 BMC Biology	K562 + Ewing Sarcomas (Ewing)	1		1.18808	41.989	35.342
chr12|80794456|80850860	chr12	+	80794456	80850860	Kapranov et al, 2010 BMC Biology	K562 + Ewing Sarcomas (Ewing)	1		10.8927	383.815	35.236
chr12|81331695|81396673	chr12	+	81331695	81396673	This work	Human Blood	1		0.914937	24.556	26.839
chr12|89746297|89813496	chr12	+	89746297	89813496	This work	Human Blood	1		0.490155	27.357	55.813
chr12|89919778|89981679	chr12	+	89919778	89981679	Kapranov et al, 2010 BMC Biology	K562 + Ewing Sarcomas (K562)	1		3.51579	226.153	64.325
chr12|89920040|89981824	chr12	+	89920040	89981824	This work	Human Blood	1		3.52021	225.906	64.174
chr12|90049845|90102730	chr12	-	90049845	90102730	This work	Human Blood	1		0.19848	669.086	3371.05
chr12|90049850|90106468	chr12	-	90049850	90106468	Kapranov et al, 2010 BMC Biology	K562 + Ewing Sarcomas (K562)	1		0.198223	659.075	3324.92
chr12|91756035|92030552	chr12	-	91756035	92030552	Kapranov et al, 2010 BMC Biology	K562 + Ewing Sarcomas (K562)	1	MLT1I,LTR12C,MSTA	6.91288	123.789	17.907
chr12|92073398|92274234	chr12	+	92073398	92274234	Kapranov et al, 2010 BMC Biology	K562 + Ewing Sarcomas (K562)	1	MLT1J	3.0797	83.543	27.127
chr12|94244562|94334295	chr12	+	94244562	94334295	Kapranov et al, 2010 BMC Biology	K562 + Ewing Sarcomas (K562)	1		2.70346	107.487	39.759
chr12|94903322|94960898	chr12	-	94903322	94960898	This work	Human Blood	1		0.474178	20.686	43.625
chr12|95122349|95213574	chr12	-	95122349	95213574	This work	Human Blood	1		0.457226	128.549	281.15
chr12|96185333|96236379	chr12	-	96185333	96236379	Kapranov et al, 2010 BMC Biology	K562 + Ewing Sarcomas (Ewing)	1	MER50,MER50	2.52723	55.493	21.958
chr13|108519121|108569448	chr13	-	108519121	108569448	Kapranov et al, 2010 BMC Biology	K562 + Ewing Sarcomas (K562)	1	THE1D	1.66776	90.506	54.268
chr13|109860356|109920453	chr13	-	109860356	109920453	This work	Human Blood	1	LTR9,LTR7Y,HERVH-int,HERVH-int,LTR9	2.19229	263.066	119.996
chr13|110095554|110316208	chr13	-	110095554	110316208	This work	Human Blood	1		1.95431	44.48	22.76
chr13|111373422|111425791	chr13	+	111373422	111425791	This work	Human Blood	1		1.39812	32.969	23.581
chr13|112711133|112762336	chr13	+	112711133	112762336	Kapranov et al, 2010 BMC Biology	K562 + Ewing Sarcomas (Ewing)	1		2.71755	982.782	361.643
chr13|25657590|25748865	chr13	-	25657590	25748865	Kapranov et al, 2010 BMC Biology	K562 + Ewing Sarcomas (K562)	1		0.694589	159.024	228.947
chr13|27774420|27825690	chr13	-	27774420	27825690	This work	Human Blood	1		1.04132	50.073	48.086
chr13|32253656|32313677	chr13	-	32253656	32313677	This work	Human Blood	1		5.12645	78.04	15.223
chr13|37729340|37824873	chr13	+	37729340	37824873	This work	Human Blood	1		0.573132	33.311	58.121
chr13|48672012|48807272	chr13	-	48672012	48807272	This work	Human Blood	1		0.385179	29.643	76.959
chr13|51205780|51286757	chr13	+	51205780	51286757	This work	Human Blood	1		0.504092	22.296	44.23
chr13|81815490|81914442	chr13	-	81815490	81914442	Kapranov et al, 2010 BMC Biology	K562 + Ewing Sarcomas (K562)	1	MLT1C,LTR12C,LTR12C	5.65669	88.414	15.63
chr14|27312848|27389007	chr14	+	27312848	27389007	Kapranov et al, 2010 BMC Biology	K562 + Ewing Sarcomas (K562)	1		4.81628	117.941	24.488
chr14|34422685|34488719	chr14	-	34422685	34488719	This work	Human Blood	1		0.832685	50.962	61.202
chr14|35356626|35409126	chr14	-	35356626	35409126	This work	Human Blood	1		1.37288	24.882	18.124
chr14|35380927|35452230	chr14	-	35380927	35452230	Kapranov et al, 2010 BMC Biology	K562 + Ewing Sarcomas (K562)	1	MER57B1,LTR36	1.60593	79.32	49.392
chr14|39998623|40052706	chr14	+	39998623	40052706	Kapranov et al, 2010 BMC Biology	K562 + Ewing Sarcomas (Ewing)	1		0.56292	21.53	38.247
chr14|53620047|53733142	chr14	+	53620047	53733142	This work	Human Blood	1		0.78348	22.489	28.704
chr14|71754264|71933891	chr14	+	71754264	71933891	Kapranov et al, 2010 BMC Biology	K562 + Ewing Sarcomas (K562)	1	MER41B	0.49691	236.287	475.513
chr14|76777067|76835763	chr14	+	76777067	76835763	Kapranov et al, 2010 BMC Biology	K562 + Ewing Sarcomas (K562)	1		0.796278	23.534	29.555
chr14|77402830|77490884	chr14	-	77402830	77490884	This work	Human Blood	1		1.73567	78.376	45.156
chr14|86399597|86541416	chr14	+	86399597	86541416	This work	Human Blood	1	MLT2A1,LTR12F	2.42372	104.101	42.951
chr14|86399614|86461971	chr14	+	86399614	86461971	Kapranov et al, 2010 BMC Biology	K562 + Ewing Sarcomas (Ewing)	1	MLT2A1,LTR12F	1.70604	130.461	76.47
chr14|94857030|94908798	chr14	+	94857030	94908798	This work	Human Blood	1		0.0401705	14.643	364.521
chr14|95942174|95999247	chr14	-	95942174	95999247	This work	Human Blood	1	MER65A	0.576744	108.756	188.569
chr14|95943569|95999184	chr14	-	95943569	95999184	Kapranov et al, 2010 BMC Biology	K562 + Ewing Sarcomas (Ewing)	1	MER65A	0.577595	111.607	193.227
chr14|97930497|97980820	chr14	+	97930497	97980820	This work	Human Blood	1		0.231242	9.998	43.236
chr15|33360086|33441983	chr15	+	33360086	33441983	This work	Human Blood	1		0.626877	14.363	22.912
chr15|34709810|34807509	chr15	-	34709810	34807509	Kapranov et al, 2010 BMC Biology	K562 + Ewing Sarcomas (K562)	1		4.04526	740.38	183.024
chr15|35377503|35529525	chr15	-	35377503	35529525	This work	Human Blood	1	LTR7Y,HERVH-int	0.428443	48.501	113.203
chr15|51397496|51464217	chr15	+	51397496	51464217	Kapranov et al, 2010 BMC Biology	K562 + Ewing Sarcomas (K562)	1		4.10539	94.309	22.972
chr15|56535484|56601975	chr15	+	56535484	56601975	This work	Human Blood	1		0.756495	23.325	30.833
chr15|58639427|58702773	chr15	-	58639427	58702773	This work	Human Blood	1		1.67528	29.691	17.723
chr15|62681028|62852806	chr15	+	62681028	62852806	Kapranov et al, 2010 BMC Biology	K562 + Ewing Sarcomas (Ewing)	1		0.612007	66.628	108.868
chr15|70778075|70830797	chr15	-	70778075	70830797	This work	Human Blood	1		0.484185	54.786	113.151
chr15|77577439|77713233	chr15	-	77577439	77713233	Kapranov et al, 2010 BMC Biology	K562 + Ewing Sarcomas (K562)	1		1.2808	167.227	130.564
chr15|81288947|81391747	chr15	+	81288947	81391747	Kapranov et al, 2010 BMC Biology	K562 + Ewing Sarcomas (K562)	1	MLT1I	1.27789	103.808	81.234
chr15|81994671|82090532	chr15	-	81994671	82090532	Kapranov et al, 2010 BMC Biology	K562 + Ewing Sarcomas (K562)	1		6.2197	101.972	16.395
chr15|82096338|82163262	chr15	-	82096338	82163262	Kapranov et al, 2010 BMC Biology	K562 + Ewing Sarcomas (K562)	1	LTR33	7.78629	138.082	17.734
chr15|88126876|88247087	chr15	-	88126876	88247087	Kapranov et al, 2010 BMC Biology	K562 + Ewing Sarcomas (K562)	1	THE1A	2.81395	118.383	42.07
chr15|95398689|95515727	chr15	+	95398689	95515727	Kapranov et al, 2010 BMC Biology	K562 + Ewing Sarcomas (K562)	1		6.1826	134.15	21.698
chr15|96180142|96268335	chr15	+	96180142	96268335	Kapranov et al, 2010 BMC Biology	K562 + Ewing Sarcomas (K562)	1		2.40261	51.166	21.296
chr15|96882058|96962673	chr15	+	96882058	96962673	Kapranov et al, 2010 BMC Biology	K562 + Ewing Sarcomas (K562)	1		5.16359	310.533	60.139
chr15|97815165|98023276	chr15	+	97815165	98023276	Kapranov et al, 2010 BMC Biology	K562 + Ewing Sarcomas (Ewing)	1		4.10812	75.043	18.267
chr16|11445618|11513490	chr16	-	11445618	11513490	This work	Human Blood	1	MER41A	0.891847	15.173	17.013
chr16|11681323|11736702	chr16	-	11681323	11736702	This work	Human Blood	1	LTR45	0.518083	190.206	367.134
chr16|24682476|24741045	chr16	+	24682476	24741045	Kapranov et al, 2010 BMC Biology	K562 + Ewing Sarcomas (K562)	1		0.962919	157.105	163.155
chr16|25072391|25122892	chr16	+	25072391	25122892	Kapranov et al, 2010 BMC Biology	K562 + Ewing Sarcomas (K562)	1	LTR53	0.413594	14.044	33.956
chr16|25268856|25319755	chr16	+	25268856	25319755	This work	Human Blood	1	LTR73,MER4E1,MER4E1,LTR73,LTR73	0.861175	34.05	39.539
chr16|25268889|25345575	chr16	+	25268889	25345575	Kapranov et al, 2010 BMC Biology	K562 + Ewing Sarcomas (K562)	1	LTR73,MER4E1,MER4E1,LTR73,LTR73	0.922049	26.851	29.121
chr16|48644121|48697356	chr16	+	48644121	48697356	This work	Human Blood	1	LTR79,LTR38C	0.101962	25.65	251.564
chr16|51185213|51268221	chr16	+	51185213	51268221	Kapranov et al, 2010 BMC Biology	K562 + Ewing Sarcomas (Ewing)	1		0.267824	39.245	146.533
chr16|54884942|54952763	chr16	-	54884942	54952763	Kapranov et al, 2010 BMC Biology	K562 + Ewing Sarcomas (K562)	1		1.87051	40.749	21.785
chr16|60016547|60113591	chr16	-	60016547	60113591	This work	Human Blood	1	HERVH-int,HERVH-int,HERVH-int,HERVH-int	0.599287	9.923	16.558
chr16|62070038|62172362	chr16	+	62070038	62172362	Kapranov et al, 2010 BMC Biology	K562 + Ewing Sarcomas (Ewing)	1		1.82311	40.856	22.41
chr16|65613208|65723564	chr16	-	65613208	65723564	Kapranov et al, 2010 BMC Biology	K562 + Ewing Sarcomas (Ewing)	1	MLT1F	1.6022	29.45	18.381
chr16|75691361|75752945	chr16	+	75691361	75752945	Kapranov et al, 2010 BMC Biology	K562 + Ewing Sarcomas (K562)	1	MER57C1,MLT1E1,LTR16A	0.719129	25.88	35.988
chr16|7957638|8165613	chr16	-	7957638	8165613	Kapranov et al, 2010 BMC Biology	K562 + Ewing Sarcomas (K562)	1	MER41C,LTR8	11.3438	196.827	17.351
chr16|85193503|85375230	chr16	+	85193503	85375230	Kapranov et al, 2010 BMC Biology	K562 + Ewing Sarcomas (K562)	1	LTR33A	0.675851	32.77	48.487
chr16|85381918|85644865	chr16	+	85381918	85644865	Kapranov et al, 2010 BMC Biology	K562 + Ewing Sarcomas (K562)	1		1.43053	141.916	99.205
chr17|41393266|41452358	chr17	+	41393266	41452358	Kapranov et al, 2010 BMC Biology	K562 + Ewing Sarcomas (K562)	1		0.75593	1294.01	1711.81
chr17|67991612|68047323	chr17	-	67991612	68047323	Kapranov et al, 2010 BMC Biology	K562 + Ewing Sarcomas (K562)	1	LTR8	14.5889	231.423	15.863
chr17|6803709|6868153	chr17	-	6803709	6868153	Kapranov et al, 2010 BMC Biology	K562 + Ewing Sarcomas (K562)	1		3.40167	319.76	94.001
chr18|12725740|12777605	chr18	-	12725740	12777605	This work	Human Blood	1	LTR12C,LTR12C	5.22525	276.729	52.96
chr18|39114582|39212095	chr18	-	39114582	39212095	Kapranov et al, 2010 BMC Biology	K562 + Ewing Sarcomas (Ewing)	1		2.76479	64.298	23.256
chr18|51592281|51649970	chr18	-	51592281	51649970	This work	Human Blood	1	LTR88c	1.17192	21.759	18.567
chr18|60139742|60190656	chr18	-	60139742	60190656	This work	Human Blood	1		0.478475	20.84	43.555
chr18|65183969|65305476	chr18	+	65183969	65305476	Kapranov et al, 2010 BMC Biology	K562 + Ewing Sarcomas (Ewing)	1		0.605424	12.011	19.839
chr18|6727132|6788252	chr18	+	6727132	6788252	Kapranov et al, 2010 BMC Biology	K562 + Ewing Sarcomas (K562)	1		2.48325	470.641	189.526
chr18|75133938|75244633	chr18	+	75133938	75244633	Kapranov et al, 2010 BMC Biology	K562 + Ewing Sarcomas (Ewing)	1		2.6385	66.134	25.065
chr18|75624256|75705682	chr18	-	75624256	75705682	Kapranov et al, 2010 BMC Biology	K562 + Ewing Sarcomas (K562)	1	MER92B,LTR33,THE1B	27.3573	674.823	24.667
chr19|13265719|13317246	chr19	+	13265719	13317246	This work	Human Blood	1		0.749953	31.747	42.332
chr19|30714338|30862334	chr19	+	30714338	30862334	Kapranov et al, 2010 BMC Biology	K562 + Ewing Sarcomas (Ewing)	1		0.791768	113.036	142.764
chr19|47357985|47421931	chr19	+	47357985	47421931	This work	Human Blood	1		3.04332	294.575	96.794
chr19|47363520|47421931	chr19	+	47363520	47421931	Kapranov et al, 2010 BMC Biology	K562 + Ewing Sarcomas (K562)	1		3.0805	322.488	104.687
chr19|49715120|49772893	chr19	+	49715120	49772893	Kapranov et al, 2010 BMC Biology	K562 + Ewing Sarcomas (Ewing)	1	LTR13	2.92059	71.864	24.606
chr2|101804514|101869343	chr2	-	101804514	101869343	This work	Human Blood	1	LTR7	0.526719	11.128	21.127
chr2|108294536|108365373	chr2	-	108294536	108365373	Kapranov et al, 2010 BMC Biology	K562 + Ewing Sarcomas (K562)	1	THE1B,LTR12C,LTR12C	19.6775	401.716	20.415
chr2|114545061|114647535	chr2	-	114545061	114647535	This work	Human Blood	1	MSTD	0.980715	34.886	35.572
chr2|122660028|122770246	chr2	+	122660028	122770246	Kapranov et al, 2010 BMC Biology	K562 + Ewing Sarcomas (K562)	1		3.51079	75.489	21.502
chr2|122776434|123252563	chr2	+	122776434	123252563	Kapranov et al, 2010 BMC Biology	K562 + Ewing Sarcomas (Ewing)	1		2.79883	55.302	19.759
chr2|128100806|128175994	chr2	-	128100806	128175994	This work	Human Blood	1		0.541929	273.192	504.11
chr2|134876313|134966734	chr2	+	134876313	134966734	This work	Human Blood	1		0.912206	319.979	350.775
chr2|143569360|143632594	chr2	-	143569360	143632594	This work	Human Blood	1		0.0244424	29.984	1226.72
chr2|156216841|156296953	chr2	+	156216841	156296953	Kapranov et al, 2010 BMC Biology	K562 + Ewing Sarcomas (K562)	1	MER50	14.2559	289.181	20.285
chr2|158732375|158790735	chr2	+	158732375	158790735	This work	Human Blood	1		0.237416	13.933	58.686
chr2|158732379|158819376	chr2	+	158732379	158819376	Kapranov et al, 2010 BMC Biology	K562 + Ewing Sarcomas (Ewing)	1		0.25636	11.831	46.15
chr2|166651170|166713984	chr2	+	166651170	166713984	This work	Human Blood	1		0.94893	32.071	33.797
chr2|168149498|168210113	chr2	+	168149498	168210113	Kapranov et al, 2010 BMC Biology	K562 + Ewing Sarcomas (Ewing)	1		0.991699	116.839	117.817
chr2|168727380|168797697	chr2	-	168727380	168797697	Kapranov et al, 2010 BMC Biology	K562 + Ewing Sarcomas (K562)	1	THE1A	13.7193	226.135	16.483
chr2|174394750|174538349	chr2	+	174394750	174538349	Kapranov et al, 2010 BMC Biology	K562 + Ewing Sarcomas (Ewing)	1		3.13697	59.891	19.092
chr2|174830431|174883134	chr2	-	174830431	174883134	This work	Human Blood	1		0.736886	50.826	68.974
chr2|175351812|175411867	chr2	-	175351812	175411867	This work	Human Blood	1	LTR78,LTR78,LTR12C	0.873815	25.082	28.704
chr2|177520860|177966033	chr2	+	177520860	177966033	Kapranov et al, 2010 BMC Biology	K562 + Ewing Sarcomas (Ewing)	1		0.804152	15.533	19.316
chr2|186289857|186452546	chr2	+	186289857	186452546	Kapranov et al, 2010 BMC Biology	K562 + Ewing Sarcomas (Ewing)	1		1.09219	57.401	52.556
chr2|186290025|186381394	chr2	+	186290025	186381394	This work	Human Blood	1		0.923972	58.93	63.779
chr2|186459048|186583855	chr2	+	186459048	186583855	Kapranov et al, 2010 BMC Biology	K562 + Ewing Sarcomas (Ewing)	1		1.076	41.906	38.946
chr2|187867943|188022589	chr2	+	187867943	188022589	Kapranov et al, 2010 BMC Biology	K562 + Ewing Sarcomas (K562)	1		3.83727	117.977	30.745
chr2|191367094|191417144	chr2	-	191367094	191417144	Kapranov et al, 2010 BMC Biology	K562 + Ewing Sarcomas (K562)	1		5.47186	232.543	42.498
chr2|191399469|191513846	chr2	+	191399469	191513846	This work	Human Blood	1	MLT1J	1.83983	81.19	44.129
chr2|191423810|191513845	chr2	-	191423810	191513845	Kapranov et al, 2010 BMC Biology	K562 + Ewing Sarcomas (K562)	1		1.324	44.861	33.883
chr2|191658376|191745545	chr2	-	191658376	191745545	This work	Human Blood	1	LTR90A	2.93741	90.851	30.929
chr2|19225416|19282605	chr2	+	19225416	19282605	This work	Human Blood	1	LTR67B	0.250667	12.771	50.948
chr2|192553249|192605938	chr2	+	192553249	192605938	This work	Human Blood	1		1.12695	150.026	133.126
chr2|192712085|192765407	chr2	+	192712085	192765407	Kapranov et al, 2010 BMC Biology	K562 + Ewing Sarcomas (K562)	1	MLT1H	1.85359	185.07	99.844
chr2|19475791|19547803	chr2	-	19475791	19547803	Kapranov et al, 2010 BMC Biology	K562 + Ewing Sarcomas (K562)	1		0.964731	28.311	29.346
chr2|196243844|196390966	chr2	-	196243844	196390966	This work	Human Blood	1		2.85196	39.956	14.01
chr2|203168419|203241046	chr2	-	203168419	203241046	Kapranov et al, 2010 BMC Biology	K562 + Ewing Sarcomas (K562)	1	MLT1G	0.867755	20.151	23.222
chr2|207677207|207731889	chr2	+	207677207	207731889	This work	Human Blood	1	HERVH-int,HERVH-int,HERVH-int,HERVH-int,LTR7	0.407178	22.872	56.172
chr2|208210029|208394614	chr2	-	208210029	208394614	This work	Human Blood	1		0.381838	21.995	57.603
chr2|223914501|224056443	chr2	+	223914501	224056443	Kapranov et al, 2010 BMC Biology	K562 + Ewing Sarcomas (Ewing)	1		1.7521	34.979	19.964
chr2|224467138|224589002	chr2	-	224467138	224589002	Kapranov et al, 2010 BMC Biology	K562 + Ewing Sarcomas (K562)	1	LTR9	7.4264	423.951	57.087
chr2|23607807|23755425	chr2	+	23607807	23755425	Kapranov et al, 2010 BMC Biology	K562 + Ewing Sarcomas (Ewing)	1	MER129	1.85333	107.267	57.878
chr2|242801074|242912799	chr2	+	242801074	242912799	Kapranov et al, 2010 BMC Biology	K562 + Ewing Sarcomas (Ewing)	1		2.36066	221.274	93.734
chr2|24709679|24787177	chr2	+	24709679	24787177	This work	Human Blood	1	LTR65	0.516004	120.02	232.595
chr2|24713859|24787121	chr2	+	24713859	24787121	Kapranov et al, 2010 BMC Biology	K562 + Ewing Sarcomas (K562)	1	LTR65	0.510041	125.492	246.043
chr2|38303391|38358148	chr2	+	38303391	38358148	Kapranov et al, 2010 BMC Biology	K562 + Ewing Sarcomas (Ewing)	1		0.167001	28.177	168.724
chr2|40739576|40823959	chr2	+	40739576	40823959	This work	Human Blood	1		0.799305	19.081	23.872
chr2|43019752|43081274	chr2	+	43019752	43081274	This work	Human Blood	1	MLT1C	1.13208	112.44	99.322
chr2|43290436|43449539	chr2	-	43290436	43449539	This work	Human Blood	1		0.625975	46.473	74.241
chr2|48474305|48541793	chr2	-	48474305	48541793	This work	Human Blood	1		1.19246	24.145	20.248
chr2|54197978|54258921	chr2	+	54197978	54258921	This work	Human Blood	1		0.549609	41.662	75.803
chr2|54197982|54342374	chr2	+	54197982	54342374	Kapranov et al, 2010 BMC Biology	K562 + Ewing Sarcomas (K562)	1		0.681984	32.101	47.07
chr2|62523415|62618687	chr2	+	62523415	62618687	Kapranov et al, 2010 BMC Biology	K562 + Ewing Sarcomas (K562)	1	LTR37B	2.21522	81.436	36.762
chr2|64484764|64681325	chr2	+	64484764	64681325	This work	Human Blood	1	LTR7,HERVH-int,HERVH-int,HERVH-int,HERVH-int,HERVH-int,HERVH-int,HERVH-int,LTR7	0.170417	17.534	102.889
chr2|64881047|64992390	chr2	-	64881047	64992390	This work	Human Blood	1		1.00893	127.262	126.135
chr2|64881110|64980359	chr2	-	64881110	64980359	Kapranov et al, 2010 BMC Biology	K562 + Ewing Sarcomas (K562)	1		1.34841	121.02	89.75
chr2|68906764|68961947	chr2	+	68906764	68961947	Kapranov et al, 2010 BMC Biology	K562 + Ewing Sarcomas (K562)	1		0.507626	18.606	36.653
chr2|7318131|7414654	chr2	+	7318131	7414654	This work	Human Blood	1		0.795591	17.756	22.318
chr2|74195495|74273448	chr2	+	74195495	74273448	This work	Human Blood	1		2.36821	286.454	120.958
chr2|74200353|74273440	chr2	+	74200353	74273440	Kapranov et al, 2010 BMC Biology	K562 + Ewing Sarcomas (K562)	1		2.36821	305.525	129.011
chr2|76095748|76294624	chr2	+	76095748	76294624	Kapranov et al, 2010 BMC Biology	K562 + Ewing Sarcomas (K562)	1	MER67C,LTR17,HERV17-int	2.99236	67.391	22.521
chr2|85128943|85198217	chr2	-	85128943	85198217	Kapranov et al, 2010 BMC Biology	K562 + Ewing Sarcomas (K562)	1		1.10945	45.755	41.241
chr2|85142292|85198229	chr2	-	85142292	85198229	This work	Human Blood	1		1.01049	45.961	45.484
chr2|95872458|95938479	chr2	+	95872458	95938479	Kapranov et al, 2010 BMC Biology	K562 + Ewing Sarcomas (Ewing)	1	LTR6A	0.76255	67.154	88.065
chr20|1000638|1093862	chr20	-	1000638	1093862	This work	Human Blood	1		0.829082	17.259	20.817
chr20|1760393|1874811	chr20	-	1760393	1874811	This work	Human Blood	1		0.818245	45.591	55.718
chr20|32774528|32848135	chr20	+	32774528	32848135	Kapranov et al, 2010 BMC Biology	K562 + Ewing Sarcomas (K562)	1	MER51B	1.05152	85.396	81.212
chr20|42092255|42142976	chr20	+	42092255	42142976	Kapranov et al, 2010 BMC Biology	K562 + Ewing Sarcomas (K562)	1	MLT1D,LTR12_	1.33505	47.947	35.914
chr20|49253454|49315747	chr20	-	49253454	49315747	Kapranov et al, 2010 BMC Biology	K562 + Ewing Sarcomas (K562)	1		1.90757	156.15	81.858
chr20|50961114|51032295	chr20	+	50961114	51032295	Kapranov et al, 2010 BMC Biology	K562 + Ewing Sarcomas (K562)	1	LTR16A	0.495847	31.697	63.925
chr20|57696105|57766073	chr20	+	57696105	57766073	This work	Human Blood	1		0.271604	129.708	477.563
chr20|656824|724404	chr20	+	656824	724404	This work	Human Blood	1		0.429809	9.078	21.121
chr21|15220759|15290479	chr21	-	15220759	15290479	Kapranov et al, 2010 BMC Biology	K562 + Ewing Sarcomas (Ewing)	1		0.380209	54.276	142.753
chr21|23577564|23751346	chr21	+	23577564	23751346	Kapranov et al, 2010 BMC Biology	K562 + Ewing Sarcomas (K562)	1	MER67C	6.53383	117.733	18.019
chr21|29717786|29822963	chr21	-	29717786	29822963	This work	Human Blood	1		2.53221	245.617	96.997
chr21|33887698|33947034	chr21	-	33887698	33947034	This work	Human Blood	1	MER9a3	0.918647	43.599	47.46
chr21|33887743|33948638	chr21	-	33887743	33948638	Kapranov et al, 2010 BMC Biology	K562 + Ewing Sarcomas (Ewing)	1	MER9a3,LTR1	0.918655	43.547	47.403
chr21|34293410|34398214	chr21	-	34293410	34398214	This work	Human Blood	1		0.265746	14.54	54.714
chr21|35562221|35612433	chr21	+	35562221	35612433	This work	Human Blood	1	MLT1C	0.150542	47.727	317.035
chr21|42434685|42493842	chr21	-	42434685	42493842	Kapranov et al, 2010 BMC Biology	K562 + Ewing Sarcomas (Ewing)	1		1.42513	30.522	21.417
chr22|27169756|27412195	chr22	+	27169756	27412195	This work	Human Blood	1	MLT1F	0.376282	10.09	26.815
chr22|28789291|29058911	chr22	-	28789291	29058911	Kapranov et al, 2010 BMC Biology	K562 + Ewing Sarcomas (K562)	1		1.74158	114.382	65.677
chr22|29222665|29273408	chr22	+	29222665	29273408	This work	Human Blood	1		0.696392	21.35	30.658
chr22|42611446|42665757	chr22	-	42611446	42665757	This work	Human Blood	1		0.759852	51.464	67.729
chr22|42612283|42665688	chr22	-	42612283	42665688	Kapranov et al, 2010 BMC Biology	K562 + Ewing Sarcomas (K562)	1		0.759851	52.337	68.878
chr3|104910728|105015412	chr3	-	104910728	105015412	This work	Human Blood	1		4.19376	73.114	17.434
chr3|105020364|105085555	chr3	-	105020364	105085555	This work	Human Blood	1		0.64376	60.384	93.799
chr3|107809936|107879657	chr3	+	107809936	107879657	This work	Human Blood	1		0.486519	139.36	286.443
chr3|110223939|110305621	chr3	+	110223939	110305621	Kapranov et al, 2010 BMC Biology	K562 + Ewing Sarcomas (K562)	1	THE1B	7.5141	152.431	20.286
chr3|112769421|112860251	chr3	+	112769421	112860251	This work	Human Blood	1		0.680446	16.46	24.19
chr3|125576446|125634288	chr3	-	125576446	125634288	Kapranov et al, 2010 BMC Biology	K562 + Ewing Sarcomas (Ewing)	1		1.46663	23.645	16.122
chr3|134370479|134514097	chr3	+	134370479	134514097	This work	Human Blood	1		0.208981	15.79	75.557
chr3|138478186|138560982	chr3	-	138478186	138560982	This work	Human Blood	1		1.10353	120.943	109.596
chr3|138479351|138559212	chr3	-	138479351	138559212	Kapranov et al, 2010 BMC Biology	K562 + Ewing Sarcomas (K562)	1		1.09683	124.273	113.302
chr3|139108523|139171716	chr3	+	139108523	139171716	This work	Human Blood	1		1.37164	106.487	77.635
chr3|139108580|139171688	chr3	+	139108580	139171688	Kapranov et al, 2010 BMC Biology	K562 + Ewing Sarcomas (K562)	1		1.37164	106.63	77.739
chr3|142842857|142946224	chr3	+	142842857	142946224	This work	Human Blood	1		0.960447	29.819	31.047
chr3|143745665|143856526	chr3	+	143745665	143856526	This work	Human Blood	1		1.20248	56.092	46.647
chr3|150066898|150126786	chr3	-	150066898	150126786	This work	Human Blood	1		0.750276	39.421	52.542
chr3|151886299|151954767	chr3	-	151886299	151954767	This work	Human Blood	1		0.791792	35.211	44.47
chr3|152886264|152946174	chr3	+	152886264	152946174	This work	Human Blood	1		2.84297	71.947	25.307
chr3|152958612|153030133	chr3	+	152958612	153030133	This work	Human Blood	1		1.08982	33.294	30.55
chr3|156878483|156977530	chr3	+	156878483	156977530	This work	Human Blood	1	LTR48B	0.703971	34.018	48.323
chr3|158450844|158513330	chr3	+	158450844	158513330	Kapranov et al, 2010 BMC Biology	K562 + Ewing Sarcomas (K562)	1		0.561661	28.383	50.534
chr3|160823178|160907147	chr3	+	160823178	160907147	Kapranov et al, 2010 BMC Biology	K562 + Ewing Sarcomas (Ewing)	1		0.775325	26.023	33.564
chr3|18480266|18558244	chr3	+	18480266	18558244	This work	Human Blood	1		0.783411	176.175	224.882
chr3|18561195|18638917	chr3	+	18561195	18638917	This work	Human Blood	1		0.790991	26.991	34.123
chr3|187500027|187578694	chr3	-	187500027	187578694	This work	Human Blood	1		1.67415	39.597	23.652
chr3|187870030|187930657	chr3	+	187870030	187930657	Kapranov et al, 2010 BMC Biology	K562 + Ewing Sarcomas (Ewing)	1		0.239276	430.673	1799.9
chr3|191143297|191242690	chr3	+	191143297	191242690	Kapranov et al, 2010 BMC Biology	K562 + Ewing Sarcomas (K562)	1	THE1B	2.55255	220.104	86.229
chr3|34460301|34742681	chr3	+	34460301	34742681	Kapranov et al, 2010 BMC Biology	K562 + Ewing Sarcomas (Ewing)	1		12.4713	291.628	23.384
chr3|36902430|36989025	chr3	-	36902430	36989025	Kapranov et al, 2010 BMC Biology	K562 + Ewing Sarcomas (Ewing)	1		0.824784	93.947	113.905
chr3|521757|577904	chr3	+	521757	577904	Kapranov et al, 2010 BMC Biology	K562 + Ewing Sarcomas (Ewing)	1		0.929337	17.952	19.317
chr3|71633141|71728438	chr3	-	71633141	71728438	This work	Human Blood	1		0.78617	14.416	18.337
chr3|71834358|71911021	chr3	+	71834358	71911021	This work	Human Blood	1		0.47687	12.03	25.227
chr3|87860290|88031173	chr3	+	87860290	88031173	Kapranov et al, 2010 BMC Biology	K562 + Ewing Sarcomas (K562)	1		2.53985	115.52	45.483
chr4|10136784|10211399	chr4	+	10136784	10211399	This work	Human Blood	1		2.48601	41.765	16.8
chr4|105798949|105851376	chr4	-	105798949	105851376	This work	Human Blood	1		1.34001	28.959	21.611
chr4|109097587|109261793	chr4	+	109097587	109261793	This work	Human Blood	1		0.569273	17.319	30.423
chr4|1107370|1160688	chr4	+	1107370	1160688	Kapranov et al, 2010 BMC Biology	K562 + Ewing Sarcomas (Ewing)	1		1.84329	235.211	127.604
chr4|11430538|11491640	chr4	+	11430538	11491640	This work	Human Blood	1		1.07264	63.597	59.29
chr4|121472519|121564336	chr4	-	121472519	121564336	This work	Human Blood	1		1.31606	24.43	18.563
chr4|122302185|122539973	chr4	+	122302185	122539973	Kapranov et al, 2010 BMC Biology	K562 + Ewing Sarcomas (Ewing)	1		0.609452	13.18	21.626
chr4|127787541|127881647	chr4	-	127787541	127881647	Kapranov et al, 2010 BMC Biology	K562 + Ewing Sarcomas (K562)	1	MLT2C1,MLT1J1,MER52A,MLT1J1	16.1309	399.594	24.772
chr4|12851879|12905483	chr4	-	12851879	12905483	This work	Human Blood	1		1.07754	24.096	22.362
chr4|129208965|129317792	chr4	+	129208965	129317792	Kapranov et al, 2010 BMC Biology	K562 + Ewing Sarcomas (K562)	1	MLT1L	0.664695	24.605	37.017
chr4|129209985|129265256	chr4	+	129209985	129265256	This work	Human Blood	1	MLT1L	0.613845	39.132	63.749
chr4|13139432|13369172	chr4	-	13139432	13369172	Kapranov et al, 2010 BMC Biology	K562 + Ewing Sarcomas (K562)	1		1.19975	37.491	31.249
chr4|142247162|142426037	chr4	+	142247162	142426037	This work	Human Blood	1	LTR12C	2.56385	95.506	37.251
chr4|149363673|149414254	chr4	+	149363673	149414254	This work	Human Blood	1		0.29158	45.278	155.285
chr4|15206216|15280323	chr4	-	15206216	15280323	This work	Human Blood	1		0.369822	18.098	48.937
chr4|15285993|15341558	chr4	-	15285993	15341558	This work	Human Blood	1		0.364404	20.634	56.624
chr4|160024165|160188996	chr4	+	160024165	160188996	This work	Human Blood	1		1.63305	377.511	231.169
chr4|160024167|160188917	chr4	+	160024167	160188917	Kapranov et al, 2010 BMC Biology	K562 + Ewing Sarcomas (K562)	1		1.61653	373.372	230.971
chr4|16228169|16343994	chr4	+	16228169	16343994	Kapranov et al, 2010 BMC Biology	K562 + Ewing Sarcomas (K562)	1		0.721579	66.264	91.832
chr4|164134137|164202447	chr4	+	164134137	164202447	Kapranov et al, 2010 BMC Biology	K562 + Ewing Sarcomas (Ewing)	1		0.746772	15.152	20.29
chr4|180977053|181057352	chr4	+	180977053	181057352	Kapranov et al, 2010 BMC Biology	K562 + Ewing Sarcomas (Ewing)	1		0.800175	353.93	442.316
chr4|184718306|184826482	chr4	+	184718306	184826482	Kapranov et al, 2010 BMC Biology	K562 + Ewing Sarcomas (Ewing)	1		0.349737	43.422	124.156
chr4|185395727|185466197	chr4	-	185395727	185466197	This work	Human Blood	1	MER61A,MER61A	0.601099	27.011	44.936
chr4|190146674|190287410	chr4	-	190146674	190287410	Kapranov et al, 2010 BMC Biology	K562 + Ewing Sarcomas (Ewing)	1		0.581698	17.366	29.854
chr4|25864611|25915812	chr4	+	25864611	25915812	This work	Human Blood	1		1.37416	56.783	41.322
chr4|31995629|32124881	chr4	+	31995629	32124881	Kapranov et al, 2010 BMC Biology	K562 + Ewing Sarcomas (K562)	1	MER101B,LTR12C	22.4298	529.389	23.602
chr4|49163288|49219358	chr4	+	49163288	49219358	Kapranov et al, 2010 BMC Biology	K562 + Ewing Sarcomas (K562)	1	MER66A,MLT1H,MLT1H	1.82287	10.682	5.86
chr4|56911310|57029926	chr4	+	56911310	57029926	Kapranov et al, 2010 BMC Biology	K562 + Ewing Sarcomas (Ewing)	1		0.821975	108.301	131.757
chr4|74124503|74228855	chr4	+	74124503	74228855	Kapranov et al, 2010 BMC Biology	K562 + Ewing Sarcomas (K562)	1		1.28631	76.494	59.468
chr4|76598668|76648695	chr4	+	76598668	76648695	This work	Human Blood	1		0.369596	7.712	20.866
chr4|78113430|78399864	chr4	+	78113430	78399864	Kapranov et al, 2010 BMC Biology	K562 + Ewing Sarcomas (Ewing)	1		0.225648	12.414	55.015
chr4|82859092|82967560	chr4	-	82859092	82967560	Kapranov et al, 2010 BMC Biology	K562 + Ewing Sarcomas (Ewing)	1		1.12263	77.697	69.21
chr4|86068873|86395484	chr4	+	86068873	86395484	Kapranov et al, 2010 BMC Biology	K562 + Ewing Sarcomas (Ewing)	1		0.285808	11.378	39.81
chr5|100238988|100303477	chr5	+	100238988	100303477	This work	Human Blood	1		0.884271	51.744	58.516
chr5|102088417|102192031	chr5	+	102088417	102192031	Kapranov et al, 2010 BMC Biology	K562 + Ewing Sarcomas (Ewing)	1		1.67607	472.527	281.926
chr5|102090557|102201525	chr5	+	102090557	102201525	This work	Human Blood	1		1.6436	448.855	273.092
chr5|10465139|10553516	chr5	+	10465139	10553516	This work	Human Blood	1	MLT1B,MER4C	1.43538	97.497	67.924
chr5|104654732|104728671	chr5	-	104654732	104728671	Kapranov et al, 2010 BMC Biology	K562 + Ewing Sarcomas (K562)	1	MER52A	13.5932	358.914	26.404
chr5|130541120|130599700	chr5	+	130541120	130599700	This work	Human Blood	1	MSTB	0.897176	214.26	238.816
chr5|133383363|133450400	chr5	-	133383363	133450400	This work	Human Blood	1		0.447627	105.046	234.673
chr5|135802542|135859608	chr5	+	135802542	135859608	Kapranov et al, 2010 BMC Biology	K562 + Ewing Sarcomas (K562)	1		2.6188	55.406	21.157
chr5|139487363|139540422	chr5	+	139487363	139540422	Kapranov et al, 2010 BMC Biology	K562 + Ewing Sarcomas (K562)	1		0.592927	148.823	250.997
chr5|140472609|140529779	chr5	+	140472609	140529779	Kapranov et al, 2010 BMC Biology	K562 + Ewing Sarcomas (Ewing)	1		1.69799	285.596	168.197
chr5|140624833|140710214	chr5	-	140624833	140710214	Kapranov et al, 2010 BMC Biology	K562 + Ewing Sarcomas (K562)	1		1.04418	31.272	29.949
chr5|153437015|153490061	chr5	+	153437015	153490061	This work	Human Blood	1	LTR16C,MLT1J	0.646384	13.289	20.559
chr5|154398025|154537822	chr5	+	154398025	154537822	Kapranov et al, 2010 BMC Biology	K562 + Ewing Sarcomas (Ewing)	1	MER52C	1.09837	23.045	20.981
chr5|157330837|157483309	chr5	+	157330837	157483309	Kapranov et al, 2010 BMC Biology	K562 + Ewing Sarcomas (Ewing)	1		1.7916	36.572	20.413
chr5|173200887|173267632	chr5	+	173200887	173267632	This work	Human Blood	1		0.446973	13.318	29.796
chr5|17434650|17517857	chr5	+	17434650	17517857	This work	Human Blood	1		0.182108	8.898	48.861
chr5|18675197|18748407	chr5	-	18675197	18748407	This work	Human Blood	1	HERV17-int,HERV17-int,LTR12F,HERVL-int	5.49377	139.355	25.366
chr5|19008222|19142455	chr5	-	19008222	19142455	Kapranov et al, 2010 BMC Biology	K562 + Ewing Sarcomas (K562)	1	MSTA,MLT1C,THE1B,LTR12E	18.5821	279.456	15.039
chr5|28806350|29025922	chr5	+	28806350	29025922	Kapranov et al, 2010 BMC Biology	K562 + Ewing Sarcomas (K562)	1		2.01988	176.162	87.214
chr5|32526961|32585603	chr5	+	32526961	32585603	This work	Human Blood	1	MLT1J	1.9639	570.052	290.265
chr5|37839950|37891352	chr5	+	37839950	37891352	Kapranov et al, 2010 BMC Biology	K562 + Ewing Sarcomas (Ewing)	1		0.979861	70.016	71.455
chr5|5338366|5422805	chr5	-	5338366	5422805	This work	Human Blood	1		1.07398	23.257	21.655
chr5|53606542|53728294	chr5	+	53606542	53728294	Kapranov et al, 2010 BMC Biology	K562 + Ewing Sarcomas (K562)	1	THE1B	1.94223	53.324	27.455
chr5|55718262|55781854	chr5	-	55718262	55781854	This work	Human Blood	1	MLT1A	1.00857	144.169	142.944
chr5|55800040|55993016	chr5	-	55800040	55993016	This work	Human Blood	1		2.75959	52.217	18.922
chr5|84782802|84943651	chr5	-	84782802	84943651	Kapranov et al, 2010 BMC Biology	K562 + Ewing Sarcomas (K562)	1	LTR18B,LTR18B,HERVP71A-int,LTR71A	17.8795	301.699	16.874
chr5|85614546|85808146	chr5	-	85614546	85808146	Kapranov et al, 2010 BMC Biology	K562 + Ewing Sarcomas (K562)	1		13.957	217.171	15.56
chr5|85814071|85866276	chr5	-	85814071	85866276	Kapranov et al, 2010 BMC Biology	K562 + Ewing Sarcomas (K562)	1	LTR2C,HERVE_a-int,HERVE-int,LTR12C,HERVE-int	11.7282	186.818	15.929
chr5|85961963|86233254	chr5	+	85961963	86233254	Kapranov et al, 2010 BMC Biology	K562 + Ewing Sarcomas (Ewing)	1	MLT1I	2.83116	55.887	19.74
chr5|90460034|90569269	chr5	-	90460034	90569269	This work	Human Blood	1		1.45718	27.325	18.752
chr5|90763299|90853299	chr5	+	90763299	90853299	This work	Human Blood	1		2.889	76.417	26.451
chr5|95297776|95435038	chr5	+	95297776	95435038	This work	Human Blood	1		1.15638	58.069	50.216
chr5|95444553|95502953	chr5	+	95444553	95502953	This work	Human Blood	1		2.52746	90.076	35.639
chr5|96518945|96570463	chr5	+	96518945	96570463	Kapranov et al, 2010 BMC Biology	K562 + Ewing Sarcomas (K562)	1		1.59109	69.303	43.557
chr5|98262286|98321081	chr5	+	98262286	98321081	Kapranov et al, 2010 BMC Biology	K562 + Ewing Sarcomas (K562)	1		0.334812	32.157	96.045
chr6|111824856|111880106	chr6	+	111824856	111880106	Kapranov et al, 2010 BMC Biology	K562 + Ewing Sarcomas (K562)	1	MamRep1527	0.811709	69.462	85.575
chr6|119670927|119725059	chr6	+	119670927	119725059	This work	Human Blood	1		0.898387	37.257	41.471
chr6|127664784|127716251	chr6	+	127664784	127716251	Kapranov et al, 2010 BMC Biology	K562 + Ewing Sarcomas (K562)	1	MER67B	1.99653	147.262	73.759
chr6|132268349|132382037	chr6	+	132268349	132382037	Kapranov et al, 2010 BMC Biology	K562 + Ewing Sarcomas (Ewing)	1		0.739877	34.186	46.205
chr6|13859215|13912169	chr6	+	13859215	13912169	Kapranov et al, 2010 BMC Biology	K562 + Ewing Sarcomas (Ewing)	1	LTR12C,LTR12C	1.0791	25.376	23.516
chr6|138926042|139008991	chr6	-	138926042	139008991	Kapranov et al, 2010 BMC Biology	K562 + Ewing Sarcomas (Ewing)	1		1.74811	78.95	45.163
chr6|138949383|139012803	chr6	-	138949383	139012803	This work	Human Blood	1		2.2099	85.91	38.875
chr6|139613209|139693395	chr6	+	139613209	139693395	This work	Human Blood	1		0.446697	50.63	113.343
chr6|140426802|140539893	chr6	+	140426802	140539893	Kapranov et al, 2010 BMC Biology	K562 + Ewing Sarcomas (K562)	1		3.71169	69.327	18.678
chr6|141157577|141219559	chr6	-	141157577	141219559	Kapranov et al, 2010 BMC Biology	K562 + Ewing Sarcomas (K562)	1	MER61-int,MER61-int,MER61A	3.25683	165.167	50.714
chr6|14137149|14297587	chr6	+	14137149	14297587	This work	Human Blood	1		0.247397	32.292	130.527
chr6|14137819|14295406	chr6	+	14137819	14295406	Kapranov et al, 2010 BMC Biology	K562 + Ewing Sarcomas (Ewing)	1		0.246957	32.5	131.602
chr6|14302942|14356567	chr6	+	14302942	14356567	This work	Human Blood	1	HERVH-int,HERVH-int,HERVH-int,LTR7	0.669512	25.333	37.838
chr6|148269070|148543934	chr6	+	148269070	148543934	Kapranov et al, 2010 BMC Biology	K562 + Ewing Sarcomas (K562)	1		1.58559	63.828	40.255
chr6|149398127|149539054	chr6	-	149398127	149539054	This work	Human Blood	1		0.370078	35.348	95.515
chr6|152961673|153019028	chr6	+	152961673	153019028	This work	Human Blood	1		3.91736	90.158	23.015
chr6|158631863|158733690	chr6	+	158631863	158733690	Kapranov et al, 2010 BMC Biology	K562 + Ewing Sarcomas (K562)	1		1.1443	127.883	111.757
chr6|28608182|28678499	chr6	-	28608182	28678499	Kapranov et al, 2010 BMC Biology	K562 + Ewing Sarcomas (K562)	1		2.08296	32.54	15.622
chr6|37477046|37553564	chr6	+	37477046	37553564	This work	Human Blood	1	LTR33,LTR33,LTR33	0.450518	53.226	118.144
chr6|3948996|4021567	chr6	-	3948996	4021567	Kapranov et al, 2010 BMC Biology	K562 + Ewing Sarcomas (K562)	1		1.08269	61.721	57.007
chr6|3953319|4021567	chr6	-	3953319	4021567	This work	Human Blood	1		1.07437	65.126	60.618
chr6|6672573|6725115	chr6	-	6672573	6725115	This work	Human Blood	1		0.619204	75.946	122.651
chr6|68746727|68807409	chr6	+	68746727	68807409	Kapranov et al, 2010 BMC Biology	K562 + Ewing Sarcomas (K562)	1	THE1D-int,THE1-int,THE1-int,LTR30	2.3721	47.805	20.153
chr6|7049221|7108259	chr6	+	7049221	7108259	Kapranov et al, 2010 BMC Biology	K562 + Ewing Sarcomas (K562)	1		1.559	132.73	85.138
chr6|70507050|70576446	chr6	-	70507050	70576446	This work	Human Blood	1		1.39023	21.233	15.273
chr6|70514778|70576433	chr6	-	70514778	70576433	Kapranov et al, 2010 BMC Biology	K562 + Ewing Sarcomas (Ewing)	1		1.32244	21.684	16.397
chr6|72066955|72124132	chr6	-	72066955	72124132	Kapranov et al, 2010 BMC Biology	K562 + Ewing Sarcomas (Ewing)	1		1.82255	279.275	153.233
chr6|80247297|80340992	chr6	+	80247297	80340992	Kapranov et al, 2010 BMC Biology	K562 + Ewing Sarcomas (K562)	1		0.891284	211.91	237.758
chr6|82182456|82455370	chr6	-	82182456	82455370	Kapranov et al, 2010 BMC Biology	K562 + Ewing Sarcomas (Ewing)	1		0.712906	25.465	35.72
chr6|82375368|82455445	chr6	-	82375368	82455445	This work	Human Blood	1		0.718278	38.17	53.141
chr6|86410501|86527027	chr6	+	86410501	86527027	Kapranov et al, 2010 BMC Biology	K562 + Ewing Sarcomas (Ewing)	1		1.17515	26.006	22.13
chr6|86572967|86662164	chr6	+	86572967	86662164	Kapranov et al, 2010 BMC Biology	K562 + Ewing Sarcomas (Ewing)	1	HERV3-int,HERV3-int,HERV3-int,HERV3-int	1.05823	19.099	18.048
chr6|8712618|8769728	chr6	+	8712618	8769728	Kapranov et al, 2010 BMC Biology	K562 + Ewing Sarcomas (Ewing)	1		0.489731	19.005	38.807
chr7|105966002|106130170	chr7	+	105966002	106130170	This work	Human Blood	1	MamGypLTR1d,MamGypLTR1c	0.0141819	16.726	1179.39
chr7|10671733|10819597	chr7	-	10671733	10819597	Kapranov et al, 2010 BMC Biology	K562 + Ewing Sarcomas (K562)	1		5.3354	78.996	14.806
chr7|11229526|11292475	chr7	+	11229526	11292475	Kapranov et al, 2010 BMC Biology	K562 + Ewing Sarcomas (Ewing)	1	MER67B,MLT1E1A,MER61-int	1.50014	65.049	43.362
chr7|117763342|117824084	chr7	-	117763342	117824084	This work	Human Blood	1		1.99409	51.296	25.724
chr7|117766930|117824057	chr7	-	117766930	117824057	Kapranov et al, 2010 BMC Biology	K562 + Ewing Sarcomas (K562)	1		1.9859	53.947	27.165
chr7|119226017|119550207	chr7	-	119226017	119550207	Kapranov et al, 2010 BMC Biology	K562 + Ewing Sarcomas (K562)	1	THE1A,THE1A-int	32.9163	498.78	15.153
chr7|123668761|123976987	chr7	+	123668761	123976987	Kapranov et al, 2010 BMC Biology	K562 + Ewing Sarcomas (Ewing)	1		0.878642	47.582	54.154
chr7|128154970|128281332	chr7	+	128154970	128281332	Kapranov et al, 2010 BMC Biology	K562 + Ewing Sarcomas (K562)	1		0.667315	26.427	39.602
chr7|128162842|128216511	chr7	+	128162842	128216511	This work	Human Blood	1		0.726457	34.389	47.338
chr7|134393549|134464162	chr7	-	134393549	134464162	This work	Human Blood	1		0.776149	14.455	18.624
chr7|135665392|135778958	chr7	+	135665392	135778958	This work	Human Blood	1	MLT1I-int,MLT1I-int,MER4C,MER4-int	0.373592	103.56	277.201
chr7|135665654|135995867	chr7	+	135665654	135995867	Kapranov et al, 2010 BMC Biology	K562 + Ewing Sarcomas (K562)	1	MLT1I-int,MLT1I-int,MER4C,MER4-int	0.346507	47.793	137.928
chr7|136104961|136444453	chr7	+	136104961	136444453	Kapranov et al, 2010 BMC Biology	K562 + Ewing Sarcomas (K562)	1		0.398738	16.621	41.684
chr7|140771265|141212701	chr7	+	140771265	141212701	Kapranov et al, 2010 BMC Biology	K562 + Ewing Sarcomas (Ewing)	1		0.732637	57.534	78.53
chr7|145482058|145731820	chr7	+	145482058	145731820	Kapranov et al, 2010 BMC Biology	K562 + Ewing Sarcomas (K562)	1	MER50B,MER50B,MLT1B,ERVL-E-int,ERVL-E-int	5.97289	281.114	47.065
chr7|156354745|156431019	chr7	-	156354745	156431019	Kapranov et al, 2010 BMC Biology	K562 + Ewing Sarcomas (K562)	1	MLT1K	0.872481	22.25	25.502
chr7|17261190|17338274	chr7	-	17261190	17338274	This work	Human Blood	1		0.0282138	8.362	296.38
chr7|19092269|19160988	chr7	-	19092269	19160988	Kapranov et al, 2010 BMC Biology	K562 + Ewing Sarcomas (Ewing)	1		3.78842	254.813	67.261
chr7|22613618|22702694	chr7	-	22613618	22702694	This work	Human Blood	1		0.153968	63.032	409.385
chr7|22687697|22747163	chr7	-	22687697	22747163	Kapranov et al, 2010 BMC Biology	K562 + Ewing Sarcomas (K562)	1	HERVH-int	1.21411	77.174	63.564
chr7|30202382|30274390	chr7	+	30202382	30274390	This work	Human Blood	1		0.12505	71.675	573.173
chr7|30202436|30289160	chr7	+	30202436	30289160	Kapranov et al, 2010 BMC Biology	K562 + Ewing Sarcomas (Ewing)	1		0.129591	62.455	481.94
chr7|65865396|65970062	chr7	-	65865396	65970062	This work	Human Blood	1		1.10897	32.229	29.062
chr7|65865487|65962474	chr7	-	65865487	65962474	Kapranov et al, 2010 BMC Biology	K562 + Ewing Sarcomas (K562)	1		1.10025	34.507	31.363
chr7|66309814|66359845	chr7	+	66309814	66359845	This work	Human Blood	1	LTR24B,LTR24B	1.25945	53.067	42.135
chr7|7288252|7340131	chr7	+	7288252	7340131	This work	Human Blood	1		1.40698	151.687	107.81
chr7|76256743|76321268	chr7	+	76256743	76321268	Kapranov et al, 2010 BMC Biology	K562 + Ewing Sarcomas (Ewing)	1		2.34789	25.923	11.041
chr7|84378321|84509936	chr7	-	84378321	84509936	Kapranov et al, 2010 BMC Biology	K562 + Ewing Sarcomas (K562)	1	LTR12C	5.90068	103.557	17.55
chr8|10286402|10340384	chr8	+	10286402	10340384	This work	Human Blood	1		0.379846	294.112	774.292
chr8|10286450|10340321	chr8	+	10286450	10340321	Kapranov et al, 2010 BMC Biology	K562 + Ewing Sarcomas (Ewing)	1		0.380162	294.718	775.244
chr8|103876398|103940641	chr8	+	103876398	103940641	This work	Human Blood	1		0.882162	48.481	54.957
chr8|103876481|104012649	chr8	+	103876481	104012649	Kapranov et al, 2010 BMC Biology	K562 + Ewing Sarcomas (Ewing)	1		0.0610521	31.873	522.062
chr8|111970311|112052620	chr8	-	111970311	112052620	Kapranov et al, 2010 BMC Biology	K562 + Ewing Sarcomas (K562)	1	LTR12C,LTR12C	0.968983	100.658	103.88
chr8|126715129|126944383	chr8	+	126715129	126944383	Kapranov et al, 2010 BMC Biology	K562 + Ewing Sarcomas (Ewing)	1	MLT1J,LTR79,MamRep1527	1.62462	32.187	19.812
chr8|126963444|127101495	chr8	+	126963444	127101495	Kapranov et al, 2010 BMC Biology	K562 + Ewing Sarcomas (K562)	1	MER31-int,MER31B,MER31-int,MER31-int,LTR37A,MER31-int	3.05242	51.708	16.94
chr8|127248562|127305044	chr8	-	127248562	127305044	Kapranov et al, 2010 BMC Biology	K562 + Ewing Sarcomas (K562)	1	LTR57	2.68095	48.914	18.245
chr8|127570712|127722737	chr8	+	127570712	127722737	This work	Human Blood	1		3.15216	86.262	27.366
chr8|127817127|127992723	chr8	+	127817127	127992723	This work	Human Blood	1		11.4423	253.116	22.121
chr8|127818569|127992010	chr8	+	127818569	127992010	Kapranov et al, 2010 BMC Biology	K562 + Ewing Sarcomas (Ewing)	1		10.7028	229.918	21.482
chr8|128231511|128301534	chr8	+	128231511	128301534	Kapranov et al, 2010 BMC Biology	K562 + Ewing Sarcomas (Ewing)	1		10.9793	246.145	22.419
chr8|129506001|129571388	chr8	-	129506001	129571388	This work	Human Blood	1		17.9136	325.418	18.166
chr8|130254069|130587306	chr8	-	130254069	130587306	Kapranov et al, 2010 BMC Biology	K562 + Ewing Sarcomas (K562)	1		8.98555	247.444	27.538
chr8|130365229|130425254	chr8	-	130365229	130425254	This work	Human Blood	1		6.96995	141.943	20.365
chr8|135788652|135845384	chr8	-	135788652	135845384	Kapranov et al, 2010 BMC Biology	K562 + Ewing Sarcomas (K562)	1		0.873692	170.39	195.023
chr8|135789861|135853401	chr8	-	135789861	135853401	This work	Human Blood	1	MLT1I-int	0.871172	152.314	174.838
chr8|145854118|145912118	chr8	-	145854118	145912118	Kapranov et al, 2010 BMC Biology	K562 + Ewing Sarcomas (K562)	1	LTR71B	1.36906	95.225	69.555
chr8|19842603|19930260	chr8	-	19842603	19930260	Kapranov et al, 2010 BMC Biology	K562 + Ewing Sarcomas (K562)	1	MER21C,THE1A,MER21C	6.14918	100.041	16.269
chr8|23335056|23386361	chr8	-	23335056	23386361	This work	Human Blood	1	MLT1C	0.403617	28.141	69.722
chr8|2585958|2648731	chr8	+	2585958	2648731	This work	Human Blood	1	MLT2C2,LTR16A,LTR12E,LTR12E,LTR60	8.01313	162.354	20.261
chr8|39970843|40040062	chr8	+	39970843	40040062	Kapranov et al, 2010 BMC Biology	K562 + Ewing Sarcomas (Ewing)	1		1.59827	40.513	25.348
chr8|55070955|55124165	chr8	+	55070955	55124165	Kapranov et al, 2010 BMC Biology	K562 + Ewing Sarcomas (K562)	1	THE1A	2.46891	351.803	142.493
chr8|56738006|56792384	chr8	-	56738006	56792384	This work	Human Blood	1		0.513784	25.142	48.935
chr8|6506402|6565750	chr8	-	6506402	6565750	Kapranov et al, 2010 BMC Biology	K562 + Ewing Sarcomas (K562)	1	MLT1D	3.08736	122.979	39.833
chr8|6512978|6565876	chr8	-	6512978	6565876	This work	Human Blood	1	MLT1D	3.01638	134.802	44.69
chr8|72987834|73142523	chr8	+	72987834	73142523	Kapranov et al, 2010 BMC Biology	K562 + Ewing Sarcomas (Ewing)	1		0.877087	103.748	118.287
chr8|72987859|73059696	chr8	+	72987859	73059696	This work	Human Blood	1		0.913841	163.085	178.461
chr8|79191378|79265727	chr8	-	79191378	79265727	This work	Human Blood	1		0.665119	11.601	17.442
chr8|79717759|79786112	chr8	+	79717759	79786112	This work	Human Blood	1		0.366545	176.199	480.702
chr8|8752335|8822805	chr8	+	8752335	8822805	This work	Human Blood	1	MER41E	0.107195	14.014	130.734
chr8|8922707|8993762	chr8	-	8922707	8993762	This work	Human Blood	1		0.787847	24.298	30.841
chr8|90803293|90914094	chr8	-	90803293	90914094	This work	Human Blood	1		0.394565	15.929	40.371
chr8|90803317|90914074	chr8	-	90803317	90914074	Kapranov et al, 2010 BMC Biology	K562 + Ewing Sarcomas (K562)	1		0.394558	15.935	40.387
chr8|91233717|91585988	chr8	+	91233717	91585988	Kapranov et al, 2010 BMC Biology	K562 + Ewing Sarcomas (K562)	1	LTR16C,LTR16C	13.439	259.507	19.31
chr8|96890906|97120929	chr8	-	96890906	97120929	Kapranov et al, 2010 BMC Biology	K562 + Ewing Sarcomas (K562)	1		1.19902	20.604	17.184
chr8|98156008|98212640	chr8	-	98156008	98212640	Kapranov et al, 2010 BMC Biology	K562 + Ewing Sarcomas (Ewing)	1	LTR7,HERVH-int,HERVH-int	0.513771	14.27	27.775
chr8|98217887|98285680	chr8	-	98217887	98285680	Kapranov et al, 2010 BMC Biology	K562 + Ewing Sarcomas (Ewing)	1		0.849282	17.457	20.555
chr9|11000129|11065082	chr9	-	11000129	11065082	Kapranov et al, 2010 BMC Biology	K562 + Ewing Sarcomas (K562)	1	LTR48,LTR9	16.5451	347.481	21.002
chr9|111507965|111580259	chr9	-	111507965	111580259	This work	Human Blood	1		2.45837	60.434	24.583
chr9|126899296|126990650	chr9	-	126899296	126990650	This work	Human Blood	1		0.765376	10.615	13.869
chr9|14911039|14986786	chr9	-	14911039	14986786	Kapranov et al, 2010 BMC Biology	K562 + Ewing Sarcomas (K562)	1		7.11687	152.294	21.399
chr9|2665997|2717518	chr9	-	2665997	2717518	This work	Human Blood	1		0.949654	31.802	33.488
chr9|27597219|27690924	chr9	-	27597219	27690924	This work	Human Blood	1		0.362991	7.364	20.287
chr9|28996096|29082764	chr9	-	28996096	29082764	This work	Human Blood	1		1.03481	51.788	50.046
chr9|28996447|29217423	chr9	-	28996447	29217423	Kapranov et al, 2010 BMC Biology	K562 + Ewing Sarcomas (Ewing)	1		1.0656	82.532	77.451
chr9|3526055|3684618	chr9	+	3526055	3684618	Kapranov et al, 2010 BMC Biology	K562 + Ewing Sarcomas (K562)	1	MSTA	0.756265	90.202	119.273
chr9|36401196|36503442	chr9	-	36401196	36503442	This work	Human Blood	1	MLT1C,MLT1C	1.12762	88.765	78.719
chr9|36402003|36507166	chr9	-	36402003	36507166	Kapranov et al, 2010 BMC Biology	K562 + Ewing Sarcomas (K562)	1		1.13822	85.434	75.059
chr9|5833082|5890907	chr9	-	5833082	5890907	This work	Human Blood	1	MLT1J	2.29164	79.898	34.865
chr9|70573121|70652638	chr9	-	70573121	70652638	Kapranov et al, 2010 BMC Biology	K562 + Ewing Sarcomas (Ewing)	1		1.27244	5.558	4.368
chr9|77820803|77956378	chr9	+	77820803	77956378	This work	Human Blood	1		0.691522	15.163	21.927
chr9|83277815|83341557	chr9	+	83277815	83341557	This work	Human Blood	1		0.331383	25.147	75.885
chr9|83362465|83430127	chr9	+	83362465	83430127	This work	Human Blood	1		0.567226	22.946	40.453
chr9|93837441|93922049	chr9	-	93837441	93922049	This work	Human Blood	1	MLT1G3	1.20748	36.054	29.859
chr9|99616413|99690344	chr9	-	99616413	99690344	Kapranov et al, 2010 BMC Biology	K562 + Ewing Sarcomas (K562)	1		0.981341	65.585	66.832
chrX|101914027|101965913	chrX	+	101914027	101965913	Kapranov et al, 2010 BMC Biology	K562 + Ewing Sarcomas (Ewing)	1		0.368789	42.206	114.445
chrX|120325901|120766991	chrX	+	120325901	120766991	Kapranov et al, 2010 BMC Biology	K562 + Ewing Sarcomas (K562)	1	THE1A,LTR25,LTR25	1.56625	28.949	18.483
chrX|124097794|124340935	chrX	-	124097794	124340935	Kapranov et al, 2010 BMC Biology	K562 + Ewing Sarcomas (K562)	1		0.849225	133.387	157.069
chrX|124185977|124339771	chrX	-	124185977	124339771	This work	Human Blood	1		0.838814	188.823	225.107
chrX|128341792|128473417	chrX	-	128341792	128473417	Kapranov et al, 2010 BMC Biology	K562 + Ewing Sarcomas (Ewing)	1		3.0105	133.38	44.305
chrX|13309279|13411662	chrX	+	13309279	13411662	Kapranov et al, 2010 BMC Biology	K562 + Ewing Sarcomas (K562)	1		15.7095	228.73	14.56
chrX|134125016|134177365	chrX	+	134125016	134177365	Kapranov et al, 2010 BMC Biology	K562 + Ewing Sarcomas (K562)	1		0.354068	53.664	151.564
chrX|138914451|139015685	chrX	-	138914451	139015685	This work	Human Blood	1		1.52021	144.421	95.001
chrX|138914474|139020497	chrX	-	138914474	139020497	Kapranov et al, 2010 BMC Biology	K562 + Ewing Sarcomas (K562)	1		1.59137	144.347	90.706
chrX|139797048|139875300	chrX	+	139797048	139875300	Kapranov et al, 2010 BMC Biology	K562 + Ewing Sarcomas (Ewing)	1		0.19082	343.459	1799.91
chrX|15688197|15755571	chrX	+	15688197	15755571	Kapranov et al, 2010 BMC Biology	K562 + Ewing Sarcomas (K562)	1		1.79008	77.883	43.508
chrX|36724536|37004497	chrX	-	36724536	37004497	Kapranov et al, 2010 BMC Biology	K562 + Ewing Sarcomas (Ewing)	1		0.487678	15.97	32.747
chrX|37765134|37865805	chrX	+	37765134	37865805	Kapranov et al, 2010 BMC Biology	K562 + Ewing Sarcomas (Ewing)	1		1.81146	83.586	46.143
chrX|45599047|45716120	chrX	-	45599047	45716120	Kapranov et al, 2010 BMC Biology	K562 + Ewing Sarcomas (K562)	1		0.415333	353.287	850.611
chrX|45600916|45707325	chrX	-	45600916	45707325	This work	Human Blood	1		0.403649	371.07	919.289
chrX|52004422|52103230	chrX	+	52004422	52103230	Kapranov et al, 2010 BMC Biology	K562 + Ewing Sarcomas (Ewing)	1		1.99233	20.25	10.164
chrX|57192100|57246852	chrX	+	57192100	57246852	This work	Human Blood	1		0.873957	54.243	62.066
chrX|6766532|6850783	chrX	-	6766532	6850783	Kapranov et al, 2010 BMC Biology	K562 + Ewing Sarcomas (Ewing)	1		1.47734	30.94	20.943
chrX|78399958|78615877	chrX	+	78399958	78615877	Kapranov et al, 2010 BMC Biology	K562 + Ewing Sarcomas (Ewing)	1		0.985459	157.229	159.549
chrX|78623054|78744067	chrX	+	78623054	78744067	Kapranov et al, 2010 BMC Biology	K562 + Ewing Sarcomas (Ewing)	1		3.57839	67.764	18.937
chrX|7895444|8126354	chrX	+	7895444	8126354	Kapranov et al, 2010 BMC Biology	K562 + Ewing Sarcomas (K562)	1		0.606221	25.491	42.049
chrX|7895781|7995682	chrX	+	7895781	7995682	This work	Human Blood	1		0.921829	32.795	35.576
ID100	chr14	+	46178727	46638908	ENCODE	GM12878	1	LTR3B_	0.883073	18.103	20.5
ID1005	chr1	+	72748874	72917251	ENCODE	HUVEC	1		0.867601	23.394	26.964
ID1007	chr2	+	74212105	74262202	ENCODE	HUVEC	1	MLT1I	2.16254	361.85	167.326
ID-1007	chr2	-	190988199	191061207	ENCODE	HUVEC	1		0.874223	35.719	40.858
ID1011	chr12	+	76653604	76720488	ENCODE	HUVEC	1	LTR54B,MLT1A0,MER21C	0.28706	133.006	463.339
ID-1011	chr1	-	207427008	207495537	ENCODE	HUVEC	1		0.707382	30.08	42.523
ID-1012	chr1	-	232664345	232766307	ENCODE	HUVEC	1		1.16784	99.814	85.469
ID1013	chr10	+	77191370	77511778	ENCODE	HUVEC	1	MLT1A0	1.48343	162.02	109.22
ID1015	chr6	+	78171614	78240673	ENCODE	HUVEC	1		0.650953	24.207	37.187
ID-1015	chr17	-	6777758	6843821	ENCODE	K562	1	MER51A,MER51A,HERV4_I-int,HERV4_I-int,HERV4_I-int,HERV4_I-int,HERV4_I-int,MER51A	3.46022	393.244	113.647
ID1017	chr6	+	80246478	80339833	ENCODE	HUVEC	1		0.876096	211.889	241.856
ID-1019	chr16	-	7866741	8163259	ENCODE	K562	1	MER51A,LTR9,MER41C,LTR8	9.1912	155.653	16.935
ID102	chr20	+	46653684	46704052	ENCODE	GM12878	1		0.827537	70.008	84.598
ID1020	chr16	+	85203106	85313051	ENCODE	HUVEC	1		0.629394	27.001	42.9
ID-1020	chr3	-	8811897	8909931	ENCODE	K562	1		1.09054	23.885	21.902
ID1021	chr16	+	85460393	85644881	ENCODE	HUVEC	1		1.44604	202.097	139.759
ID1022	chr9	+	85840395	85909994	ENCODE	HUVEC	1		0.69634	15.05	21.613
ID1024	chr11	+	87053601	87124831	ENCODE	HUVEC	1		8.39007	208.359	24.834
ID-1024	chr7	-	10260389	10826297	ENCODE	K562	1		5.02048	68.63	13.67
ID1025	chr3	+	88107801	88187725	ENCODE	HUVEC	1	MLT1J	1.11808	139.568	124.828
ID1026	chr8	+	89340005	89391317	ENCODE	HUVEC	1		1.85869	47.129	25.356
ID-1026	chr9	-	10963110	11065117	ENCODE	K562	1	LTR48,LTR9	18.7464	250.695	13.373
ID1027	chrX	+	89713484	89787827	ENCODE	HUVEC	1	LTR4,LTR35B,PABL_B,PABL_B,LTR35B,MLT1L,MLT1E,MER21A	16.0885	92.493	5.749
ID-1027	chr11	-	11711811	11833116	ENCODE	K562	1	MLT1B	3.07625	50.432	16.394
ID1028	chr11	+	89984389	90133463	ENCODE	HUVEC	1	MSTA,MER51E	4.94156	189.168	38.281
ID1029	chr1	+	90187834	90248762	ENCODE	HUVEC	1		0.217735	33.033	151.712
ID-1029	chr5	-	12455151	12574885	ENCODE	K562	1	LTR12C	1.84209	33.539	18.207
ID1031	chr5	+	90765051	90981411	ENCODE	HUVEC	1		4.8389	110.864	22.911
ID1033	chr5	+	95297128	95383554	ENCODE	HUVEC	1		0.848314	32.051	37.782
ID-1033	chr3	-	13247752	13324888	ENCODE	K562	1	LTR16A	0.498058	76.297	153.189
ID1034	chr15	+	95399084	95528664	ENCODE	HUVEC	1		5.24367	119.199	22.732
ID-1035	chr7	-	13706496	13810692	ENCODE	K562	1		4.12225	59.043	14.323
ID-1036	chr9	-	14434190	14532228	ENCODE	K562	1		19.4564	826.331	42.471
ID1038	chr15	+	95869054	95969036	ENCODE	HUVEC	1		0.308647	18.121	58.711
ID-1038	chr1	-	14666143	14746493	ENCODE	K562	1	LTR12C	8.09548	163.051	20.141
ID1039	chr5	+	95898626	95981281	ENCODE	HUVEC	1		0.360009	31.769	88.245
ID104	chr12	+	46777216	47276885	ENCODE	GM12878	1		6.80312	432.488	63.572
ID-104	chr10	-	67446103	67651698	ENCODE	GM12878	1	MER4A1,MER4A1	2.41219	36.055	14.947
ID1040	chr5	+	96517831	96585938	ENCODE	HUVEC	1		1.11885	59.591	53.261
ID1042	chr12	+	96829938	96880694	ENCODE	HUVEC	1		0.367373	51.959	141.434
ID-1044	chr21	-	16066018	16135745	ENCODE	K562	1		3.3359	269	80.638
ID1045	chr1	+	98518731	98960110	ENCODE	HUVEC	1		1.43926	75.426	52.406
ID1047	chr5	+	102090752	102199755	ENCODE	HUVEC	1		1.67866	450.625	268.443
ID-1048	chr12	-	18133443	18196466	ENCODE	K562	1		1.86103	23.408	12.578
ID105	chr19	+	47363553	47421623	ENCODE	GM12878	1		3.09692	323.12	104.336
ID-1050	chr2	-	19363965	19506748	ENCODE	K562	1		1.20209	19.903	16.557
ID1053	chr4	+	114880587	115023972	ENCODE	HUVEC	1		3.1596	71.388	22.594
ID-1053	chr8	-	19804876	19930276	ENCODE	K562	1	MER21C,THE1A,MER21C	4.85523	81.461	16.778
ID-1054	chr21	-	20635093	20866353	ENCODE	K562	1	HERVL-int,ERV3-16A3_I-int,LTR38,ERV3-16A3_I-int,LTR12C	7.31809	114.411	15.634
ID-1056	chr7	-	22574132	22748628	ENCODE	K562	1	HERVH-int	0.231801	55.396	238.981
ID-1057	chr12	-	23138401	23664385	ENCODE	K562	1	HERVH-int,HERVH-int,HERVH-int,LTR7	3.21663	47.664	14.818
ID-1059	chr13	-	27773133	27825417	ENCODE	K562	1		1.20324	46.421	38.58
ID-106	chr12	-	68730021	68845604	ENCODE	GM12878	1	MLT2F,MLT1E3,MLT1E3,MLT2F	2.24442	266.433	118.709
ID-1060	chr14	-	28143528	28315237	ENCODE	K562	1	LTR12C	7.48993	65.432	8.736
ID-1061	chr5	-	28620152	28810797	ENCODE	K562	1		0.468663	25.2	53.77
ID-1062	chr14	-	29175323	29237394	ENCODE	K562	1		0.559271	48.58	86.863
ID1064	chr7	+	128170810	128276758	ENCODE	HUVEC	1		0.624488	25.787	41.293
ID-1064	chr14	-	30835967	30943873	ENCODE	K562	1		7.25194	117.902	16.258
ID-1065	chr5	-	34056614	34150592	ENCODE	K562	1		5.32235	182.908	34.366
ID1066	chr2	+	134885857	134966711	ENCODE	HUVEC	1		0.518933	112.378	216.556
ID-1066	chr4	-	34042677	34336996	ENCODE	K562	1	MLT2B3,LTR89,LTR12C	6.3319	158.766	25.074
ID1067	chr4	+	142254664	142454994	ENCODE	HUVEC	1	LTR12C,LTR12C,LOR1-int	2.78752	92.894	33.325
ID-1068	chr15	-	34708202	34785441	ENCODE	K562	1	LTR33A	4.02164	929.675	231.168
ID1069	chr6	+	143858158	143928000	ENCODE	HUVEC	1	MER34C2,MER34C2	3.67637	203.432	55.335
ID-1069	chr22	-	35413600	35627043	ENCODE	K562	1	LTR78B,LTR16C,LTR78B,THE1D	1.16221	23.071	19.851
ID-1070	chr9	-	36435091	36487608	ENCODE	K562	1		0.563045	38.715	68.76
ID-1072	chr11	-	38100783	38358769	ENCODE	K562	1		3.05268	49.716	16.286
ID1074	chr2	+	150443615	150628008	ENCODE	HUVEC	1		1.20571	30.466	25.268
ID-1074	chr22	-	42611806	42668085	ENCODE	K562	1		2.13638	223.816	104.764
ID1075	chr1	+	152161597	152228689	ENCODE	HUVEC	1		1.12932	153.523	135.943
ID-1075	chr7	-	43045292	43099143	ENCODE	K562	1		0.671063	14.042	20.925
ID-1076	chr3	-	43671435	43733287	ENCODE	K562	1		1.64881	33.817	20.51
ID1077	chrX	+	154841913	154997241	ENCODE	HUVEC	1		0.993673	28.584	28.766
ID-1079	chr2	-	46578131	46656436	ENCODE	K562	1		2.11125	71.358	33.799
ID108	chr1	+	51983864	52038290	ENCODE	GM12878	1		2.45861	229.253	93.245
ID1081	chr4	+	174298803	174401077	ENCODE	HUVEC	1	MER65C	0.884906	75.532	85.356
ID-1081	chr12	-	47988252	48043496	ENCODE	K562	1		2.28808	33.644	14.704
ID1083	chr2	+	177501960	177563472	ENCODE	HUVEC	1		1.59215	114.089	71.657
ID-1083	chr4	-	49570652	49628431	ENCODE	K562	1		1.74692	4.259	2.438
ID1086	chr2	+	187867942	188057419	ENCODE	HUVEC	1		3.73409	106.007	28.389
ID-1086	chr12	-	54516997	54571285	ENCODE	K562	1		2.43741	71.689	29.412
ID-1087	chr14	-	57402234	57459214	ENCODE	K562	1	LTR12C,MER61A	3.74601	67.814	18.103
ID-1088	chr1	-	60993351	61106320	ENCODE	K562	1		4.51914	166.44	36.83
ID1089	chr2	+	192713258	192934107	ENCODE	HUVEC	1	MLT1H	1.95142	156.209	80.049
ID-1089	chr10	-	63454472	63590762	ENCODE	K562	1		8.69188	172.725	19.872
ID109	chr20	+	52521470	52573135	ENCODE	GM12878	1		0.909978	823.966	905.479
ID-109	chr9	-	68988946	69065424	ENCODE	GM12878	1		1.34752	40.443	30.013
ID1091	chr1	+	201505393	201614385	ENCODE	HUVEC	1		1.64138	195.528	119.124
ID-1092	chr2	-	65230001	65283334	ENCODE	K562	1	MLT1N2,MLT1K	0.780785	87.982	112.684
ID1093	chr2	+	207677092	207752840	ENCODE	HUVEC	1	HERVH-int,HERVH-int,HERVH-int,HERVH-int,LTR7	0.464001	22.395	48.265
ID-1093	chr7	-	65885479	65958570	ENCODE	K562	1		0.95117	36.251	38.112
ID-1094	chr17	-	67960662	68125237	ENCODE	K562	1	MER41C,MER48	18.0029	301.765	16.762
ID1095	chr2	+	237074406	237138525	ENCODE	HUVEC	1		1.80251	44.266	24.558
ID1096	chr18	+	975970	1099971	ENCODE	K562	1		3.5895	78.384	21.837
ID-1097	chr13	-	70060395	70258274	ENCODE	K562	1	LTR82A,MER4D,MER61F,MER61F,MER39B	2.07947	30.406	14.622
ID-1098	chr16	-	72297501	72698903	ENCODE	K562	1		2.70433	49.162	18.179
ID1099	chr18	+	1509030	1862004	ENCODE	K562	1	MLT2A2	1.47475	29.147	19.764
ID110	chr13	+	53414222	53482338	ENCODE	GM12878	1		1.13816	28.841	25.34
ID-110	chr17	-	69025495	69078720	ENCODE	GM12878	1	LTR9	3.9704	65.047	16.383
ID1101	chr4	+	2538393	2597229	ENCODE	K562	1		1.23853	111.509	90.033
ID-1101	chr12	-	74775737	74903322	ENCODE	K562	1	LTR27B	4.23064	99.805	23.591
ID1102	chr8	+	2584414	2863253	ENCODE	K562	1	MLT2C2,LTR16A,LTR12E,LTR12E	3.79343	70.372	18.551
ID-1102	chr18	-	75618635	75705681	ENCODE	K562	1	MER92B,LTR33,THE1B	25.9601	628.962	24.228
ID1103	chr9	+	3526069	3588540	ENCODE	K562	1	MSTA	0.552352	114.713	207.681
ID-1104	chr9	-	76451823	76594139	ENCODE	K562	1		3.13239	49.072	15.666
ID1107	chr18	+	6683330	6787770	ENCODE	K562	1		3.85763	429.998	111.467
ID-1107	chr3	-	80590162	80820376	ENCODE	K562	1	LTR1,LTR1,MLT1I	1.66243	50.044	30.103
ID1109	chrX	+	7895514	8069209	ENCODE	K562	1		0.603144	28.472	47.206
ID-1109	chr10	-	81526168	81586561	ENCODE	K562	1		0.701918	27.405	39.043
ID-1110	chr13	-	81776131	81914547	ENCODE	K562	1	MLT1C,LTR12C,LTR12C	5.14828	70.969	13.785
ID-1111	chr15	-	81962707	82163419	ENCODE	K562	1	LTR33	6.9047	103.101	14.932
ID-1113	chr6	-	82591536	82652920	ENCODE	K562	1		1.2775	33.846	26.494
ID1115	chr12	+	13080589	13132185	ENCODE	K562	1	MER50,MER50,MER50	1.13843	84.663	74.368
ID-1115	chr13	-	83270104	83676538	ENCODE	K562	1		4.63761	73.112	15.765
ID1116	chr7	+	14042515	14179058	ENCODE	K562	1	LTR54,LTR54,MER39	0.806689	17.197	21.318
ID-1117	chr7	-	83964727	84510327	ENCODE	K562	1	LTR12C	5.32272	80.751	15.171
ID1118	chr12	+	16532728	16633878	ENCODE	K562	1		2.62335	189.335	72.173
ID-1118	chr5	-	84540202	84943697	ENCODE	K562	1	LTR18B,LTR18B,HERVP71A-int,LTR71A	14.9112	196.708	13.192
ID-1119	chr5	-	85437605	85866609	ENCODE	K562	1	LTR2C,HERVE_a-int,HERVE-int,LTR12C,HERVE-int	10.919	152.277	13.946
ID112	chr12	+	54144633	54266861	ENCODE	GM12878	1		1.54218	44.37	28.771
ID-1120	chr1	-	86062334	86113043	ENCODE	K562	1		1.34064	31.556	23.538
ID1121	chr16	+	16827077	16935024	ENCODE	K562	1	MLT1B	5.57771	117.673	21.097
ID-1121	chrX	-	86602297	86855391	ENCODE	K562	1	MSTB,MSTB,THE1B,MER50	3.71334	32.644	8.791
ID1122	chr3	+	17902355	18000605	ENCODE	K562	1		3.33447	97.95	29.375
ID1123	chr9	+	19230428	19282555	ENCODE	K562	1	MER57B1	0.79268	163.828	206.676
ID-1123	chr15	-	87781473	88247504	ENCODE	K562	1	THE1A	4.73166	99.431	21.014
ID-1124	chr6	-	89067637	89131143	ENCODE	K562	1	HERV17-int,LTR17	1.35853	23.455	17.265
ID-1125	chr1	-	89920540	89991036	ENCODE	K562	1	MLT1J	2.10927	25.925	12.291
ID-1126	chr12	-	90050177	90103414	ENCODE	K562	1		0.197052	668.052	3390.24
ID1127	chr16	+	20685728	20748843	ENCODE	K562	1	LTR15,HERV15-int,HERV15-int,HERV15-int,HERV15-int,HERV15-int,HERV15-int	1.20177	208.708	173.667
ID-1127	chr8	-	90710830	90769963	ENCODE	K562	1	LTR7C	1.38978	166.03	119.465
ID-1128	chr12	-	91612274	92029147	ENCODE	K562	1	MLT1I,LTR12C,MSTA	5.54725	95.324	17.184
ID1129	chr3	+	20941199	20993299	ENCODE	K562	1	MLT1K	1.85405	46.546	25.105
ID113	chr2	+	54198223	54265796	ENCODE	GM12878	1		0.537438	37.604	69.969
ID1131	chr3	+	21584245	21749231	ENCODE	K562	1	MER61A,MER61-int,MER61-int,MER61-int,MER61-int	5.47799	109.401	19.971
ID-1132	chr15	-	96093441	96181512	ENCODE	K562	1		3.7779	85.014	22.503
ID1133	chr4	+	22999032	23339149	ENCODE	K562	1	THE1B	4.8147	97.175	20.183
ID-1133	chr11	-	96178521	96240145	ENCODE	K562	1	LTR46-int,LTR46-int,LTR46,LTR46	2.63368	48.07	18.252
ID1136	chr21	+	23582081	23800950	ENCODE	K562	1	MER67C	6.11092	103.629	16.958
ID1137	chr12	+	23660901	23771044	ENCODE	K562	1	MER92B,LTR85b,HERVH-int,HERVH-int,HERVH-int,LTR7	0.680236	13.351	19.627
ID-1137	chr5	-	103860326	104728952	ENCODE	K562	1	MER52A	7.52508	105.178	13.977
ID1138	chr2	+	24714115	24778034	ENCODE	K562	1	LTR65	0.534638	127.747	238.941
ID-1138	chr11	-	105015152	105387226	ENCODE	K562	1		3.63144	55.325	15.235
ID1139	chr21	+	25263178	25316012	ENCODE	K562	1	LTR1,MLT1A0,MLT2A1,MLT2A1	2.18669	44.473	20.338
ID-114	chrX	-	70348928	70418060	ENCODE	GM12878	1	LTR49-int,LTR49-int	0.709066	24.221	34.159
ID1140	chr17	+	25415450	25488185	ENCODE	K562	1	HERV35I-int	29.8063	421.461	14.14
ID-1140	chr8	-	106959453	107072817	ENCODE	K562	1	LTR26	4.87297	307.85	63.175
ID1141	chr20	+	25677409	25728826	ENCODE	K562	1	MER4D0,MER4D0,MER4D0	0.366096	36.063	98.507
ID-1141	chr2	-	108167345	108364933	ENCODE	K562	1	THE1B,LTR12C,LTR12C	9.65592	166.159	17.208
ID1142	chr5	+	27217716	27471559	ENCODE	K562	1	LTR1	10.239	188.653	18.425
ID1143	chr14	+	27312653	27375607	ENCODE	K562	1		5.12835	119.465	23.295
ID-1144	chr8	-	111966841	112052964	ENCODE	K562	1	LTR12C,LTR12C	0.979211	98.87	100.969
ID1147	chr5	+	28809150	28876078	ENCODE	K562	1		1.8235	227.954	125.009
ID-1147	chr7	-	113139535	113234038	ENCODE	K562	1	LTR12C,LTR12C	3.39968	55.221	16.243
ID1148	chr5	+	28932855	29136851	ENCODE	K562	1		1.49241	76.143	51.02
ID-1148	chrX	-	112677019	113302475	ENCODE	K562	1	MER4B-int,MER57A1,MER4B-int,MER4B-int,MER4B-int,MER4E1,MER4E1,MER4B-int,MER4B,MER4B	4.90096	83.037	16.943
ID1149	chr14	+	29299436	29646722	ENCODE	K562	1		1.459	37.788	25.9
ID-1149	chr7	-	117752908	117824044	ENCODE	K562	1		2.02534	42.368	20.919
ID115	chrX	+	55932066	56247508	ENCODE	GM12878	1		1.66304	41.285	24.825
ID1150	chr21	+	30750181	30968177	ENCODE	K562	1		0.42378	47.36	111.756
ID-1150	chr6	-	117925467	117996567	ENCODE	K562	1	MER70B,MLT1H1	2.57402	62.111	24.13
ID1151	chr8	+	31064977	31301546	ENCODE	K562	1	LTR16A,MER51A,LTR16A	5.97205	115.607	19.358
ID-1151	chr7	-	119103172	119590926	ENCODE	K562	1	LTR68,LTR12C	25.0067	337.34	13.49
ID1152	chr9	+	31848666	32151992	ENCODE	K562	1	MER61A,MER61-int	4.50773	86.589	19.209
ID-1152	chrX	-	122326762	122648411	ENCODE	K562	1		2.65715	26.42	9.943
ID1153	chr4	+	31997970	32247479	ENCODE	K562	1	MER101B,LTR12C,MLT1H1	14.9327	303.642	20.334
ID-1153	chrX	-	124098868	124288899	ENCODE	K562	1	LTR12C	2.20276	170.586	77.442
ID-1154	chr6	-	125876378	125965650	ENCODE	K562	1	LTR12C	0.736325	12.963	17.605
ID-1155	chr10	-	126567796	126641471	ENCODE	K562	1		4.01402	78.711	19.609
ID-1156	chr2	-	126991501	127066328	ENCODE	K562	1	MLT1C,LTR1	4.02366	175.496	43.616
ID1157	chr2	+	37789055	37902464	ENCODE	K562	1	MLT1I,LTR37A	0.31762	141.524	445.576
ID-1157	chr8	-	127069398	127305068	ENCODE	K562	1	LTR57	1.61346	24.339	15.085
ID1158	chr8	+	39379999	39431648	ENCODE	K562	1		0.907594	22.374	24.652
ID-1158	chr4	-	127245415	127878004	ENCODE	K562	1	MLT2C1,MLT1J1,MER52A,MLT1J1	24.211	346.701	14.32
ID1159	chr3	+	42054556	42127396	ENCODE	K562	1	MER66C	0.667813	228.111	341.579
ID-1160	chr4	-	128727666	128802635	ENCODE	K562	1		1.24089	22.552	18.174
ID1161	chr3	+	45117897	45222497	ENCODE	K562	1	THE1A-int	0.916964	41.621	45.39
ID1162	chr12	+	46777445	47060181	ENCODE	K562	1		6.23321	523.77	84.029
ID-1162	chr8	-	129929031	130165852	ENCODE	K562	1		5.88374	94.893	16.128
ID1164	chr19	+	47363669	47420754	ENCODE	K562	1		3.16522	328.695	103.846
ID-1164	chr5	-	131396007	131518662	ENCODE	K562	1		0.858274	26.664	31.067
ID1167	chr20	+	50827135	51298559	ENCODE	K562	1	MER48	1.24136	24.651	19.858
ID1169	chr15	+	51327057	51522664	ENCODE	K562	1		3.19676	84.241	26.352
ID117	chr18	+	56242319	56294259	ENCODE	GM12878	1		0.913331	15.47	16.938
ID-1170	chr3	-	138478744	138553783	ENCODE	K562	1		1.07478	125.735	116.987
ID1171	chr1	+	51983902	52038345	ENCODE	K562	1		2.4586	229.181	93.216
ID1172	chr18	+	53559121	53715586	ENCODE	K562	1		1.95703	38.669	19.759
ID1173	chr5	+	53606547	53809149	ENCODE	K562	1	THE1B	0.988943	33.005	33.374
ID-1173	chr2	-	138984870	139259286	ENCODE	K562	1		1.97279	47.775	24.217
ID1174	chr17	+	53864728	53916384	ENCODE	K562	1		2.02457	41.943	20.717
ID-1174	chr7	-	139565345	139677203	ENCODE	K562	1	MLT2C1,THE1B	3.42874	65.177	19.009
ID1175	chr2	+	54198224	54259069	ENCODE	K562	1		0.531815	40.034	75.278
ID-1175	chr6	-	140381191	140469593	ENCODE	K562	1	LTR12C	1.23038	32.268	26.226
ID1176	chr8	+	55074541	55127730	ENCODE	K562	1	THE1A	2.43805	349.785	143.469
ID-1176	chr6	-	141115916	141219590	ENCODE	K562	1	MER61-int,MER61-int,MER61A	3.33814	143.757	43.065
ID1177	chrX	+	57163240	57283823	ENCODE	K562	1		0.640236	43.278	67.597
ID-1177	chr8	-	142266166	142318517	ENCODE	K562	1		0.557945	507.874	910.258
ID118	chr15	+	56536079	56588552	ENCODE	GM12878	1		0.770637	22.041	28.601
ID1180	chr2	+	62523315	62691426	ENCODE	K562	1	LTR37B	2.43191	58.592	24.093
ID1181	chrX	+	64254689	64427539	ENCODE	K562	1		1.39634	83.761	59.986
ID-1181	chr5	-	147554778	147610846	ENCODE	K562	1		1.30296	56.632	43.464
ID1182	chr13	+	64649764	64769228	ENCODE	K562	1	MER52A,MER52A,MER52-int,MER50-int,MER52A,LTR12C,LTR12C,MER52A	2.78424	58.561	21.033
ID-1183	chr3	-	151181647	151257104	ENCODE	K562	1		2.77969	122.982	44.243
ID1184	chr6	+	68603294	68700838	ENCODE	K562	1	HERVH-int,HERVH-int,LTR7C,MLT2C2,MLT1-int	1.38867	26.307	18.944
ID1185	chr6	+	68748635	68829629	ENCODE	K562	1	THE1D-int,THE1-int,THE1-int,LTR30	1.82673	37.143	20.333
ID-1186	chr3	-	151861441	151923301	ENCODE	K562	1		0.868464	42.289	48.694
ID-1187	chr7	-	153035812	153111071	ENCODE	K562	1	HERV-Fc1-int,HERV-Fc1_LTR1	3.21619	56.888	17.688
ID-1188	chr6	-	153062478	153197126	ENCODE	K562	1	LTR16A	2.87164	55.483	19.321
ID119	chrX	+	57163240	57279497	ENCODE	GM12878	1		0.649376	43.879	67.571
ID-119	chr2	-	75442229	75644366	ENCODE	GM12878	1	THE1D,LTR16E2	0.898728	21.13	23.511
ID1190	chr6	+	80246906	80340310	ENCODE	K562	1		0.854957	206.326	241.329
ID-1190	chr7	-	156332649	156410944	ENCODE	K562	1	MER41A	1.15803	23.926	20.661
ID1192	chr3	+	80819729	80873356	ENCODE	K562	1	LTR1,LTR1,MLT1I	1.97622	54.52	27.588
ID-1192	chr5	-	162745181	162864367	ENCODE	K562	1	MamGypLTR1c,MamGypLTR1d	1.19349	21.256	17.81
ID1194	chr2	+	81708722	81822057	ENCODE	K562	1	MER52A,THE1B	7.94025	141.122	17.773
ID-1194	chr6	-	164708334	164759171	ENCODE	K562	1	MLT1A0,MLT1A,MER41B,LTR7,HERVH-int,HERVH-int	4.81297	108.388	22.52
ID1195	chr5	+	81727789	82164524	ENCODE	K562	1	MLT2D	1.64976	30.961	18.767
ID-1196	chr2	-	168656234	168797705	ENCODE	K562	1	THE1A	9.02204	142.025	15.742
ID1197	chr2	+	84019139	84095950	ENCODE	K562	1	HERVH-int,HERVH-int,HERVH-int,HERVH-int,LTR7	7.98575	138.393	17.33
ID-1197	chr4	-	172990953	173077275	ENCODE	K562	1	MLT1A0,MER48	0.764942	13.349	17.451
ID1198	chr3	+	84353479	84469543	ENCODE	K562	1	MLT2B3	0.819527	13.623	16.623
ID-1198	chr2	-	173342869	173421254	ENCODE	K562	1	LTR85a,MER4A1	0.501582	30.763	61.332
ID1199	chr5	+	84957264	85158972	ENCODE	K562	1		4.0094	74.679	18.626
ID-1199	chr2	-	186636891	186730095	ENCODE	K562	1	MSTB	2.29385	133.128	58.037
ID1200	chr16	+	85203098	85270642	ENCODE	K562	1		0.57593	34.944	60.674
ID1201	chr16	+	85460572	85644883	ENCODE	K562	1		1.44604	202.291	139.893
ID-1201	chr1	-	186907277	187042492	ENCODE	K562	1	LTR12C,LTR12C	0.524904	12.467	23.751
ID1202	chr11	+	85823184	85888992	ENCODE	K562	1		1.07217	29.267	27.297
ID-1202	chr3	-	187077656	187130291	ENCODE	K562	1		0.708005	15.654	22.11
ID-1203	chr2	-	186923377	187351323	ENCODE	K562	1	MLT1B,MLT1N2	0.407614	42.069	103.208
ID1204	chr3	+	87841443	87952647	ENCODE	K562	1		2.59918	157.014	60.409
ID-1204	chr2	-	189060187	189152407	ENCODE	K562	1	MSTA	3.73757	78.134	20.905
ID-1205	chr1	-	192886308	192942547	ENCODE	K562	1		0.691934	63.458	91.711
ID1206	chr11	+	88070993	88156152	ENCODE	K562	1	MER21A	0.818052	47.982	58.654
ID1207	chr3	+	88108354	88175729	ENCODE	K562	1	MLT1J	1.21792	154.309	126.699
ID-1208	chr1	-	194242240	194327175	ENCODE	K562	1	LTR12C	0.855554	68.233	79.753
ID1209	chrX	+	89713273	89789641	ENCODE	K562	1	LTR4,LTR35B,PABL_B,PABL_B,LTR35B,MLT1L,MLT1E,MER21A	16.1619	90.442	5.596
ID-1209	chr1	-	194610637	194829581	ENCODE	K562	1	LTR12C	9.01191	125.626	13.94
ID121	chr5	+	58231993	58366684	ENCODE	GM12878	1	MSTC,MER110	12.2303	240.802	19.689
ID1210	chr8	+	91233625	91636162	ENCODE	K562	1	LTR16C,LTR16C	12.1573	236.12	19.422
ID1211	chr6	+	91762389	91833066	ENCODE	K562	1		6.59575	144.559	21.917
ID-1211	chr2	-	200897626	201040036	ENCODE	K562	1	MSTA,LTR12C	1.22945	20.115	16.361
ID1212	chr12	+	92073419	92290977	ENCODE	K562	1	MLT1J	3.0833	77.283	25.065
ID-1212	chr2	-	240809132	240868894	ENCODE	K562	1		0.89271	39.972	44.776
ID1213	chr5	+	95297024	95363032	ENCODE	K562	1		0.831857	42.255	50.796
ID1214	chr15	+	95398658	95743844	ENCODE	K562	1		4.25098	80.063	18.834
ID1215	chr5	+	95441187	95500657	ENCODE	K562	1		2.75473	87.325	31.7
ID1216	chr5	+	95508104	95607623	ENCODE	K562	1		3.14935	120.579	38.287
ID1217	chr15	+	96181545	96407474	ENCODE	K562	1		1.96576	43.976	22.371
ID1218	chr5	+	96424695	96511402	ENCODE	K562	1		0.298978	15.302	51.181
ID-1218	chr9	-	12702196	12774438	ENCODE	NHEK	1		1.74943	88.047	50.329
ID1219	chr5	+	96517737	96708327	ENCODE	K562	1		1.2268	36.307	29.595
ID1220	chr15	+	97034988	97153704	ENCODE	K562	1	LTR12C,MamRep1527	26.7751	545.328	20.367
ID1221	chr4	+	97091060	97333161	ENCODE	K562	1		1.79144	32.597	18.196
ID1223	chr13	+	97794040	97856847	ENCODE	K562	1		2.43661	165.519	67.93
ID1224	chrX	+	97828769	97879571	ENCODE	K562	1	LTR49,LTR60,LTR60,HERV17-int	10.4492	312.106	29.869
ID-1224	chr2	-	19387303	19506744	ENCODE	NHEK	1		1.03517	20.488	19.792
ID1225	chrX	+	97947755	98102867	ENCODE	K562	1		4.30274	83.955	19.512
ID1227	chr12	+	102707016	102977733	ENCODE	K562	1	MER41-int	1.80562	37.194	20.599
ID1229	chr5	+	103415540	103758970	ENCODE	K562	1		12.4819	562.485	45.064
ID123	chr8	+	61818854	61921842	ENCODE	GM12878	1		0.727013	39.463	54.281
ID1230	chr4	+	104176917	104379202	ENCODE	K562	1		2.22264	43.477	19.561
ID-1232	chr21	-	29746487	29924737	ENCODE	NHEK	1		3.20158	251.737	78.629
ID1235	chr13	+	109168295	109248429	ENCODE	K562	1		1.81583	93.134	51.29
ID-1237	chr5	-	34044426	34106419	ENCODE	NHEK	1	MLT1G3	4.14172	145.101	35.034
ID1238	chr3	+	110223865	110355000	ENCODE	K562	1	THE1B	7.92119	136.601	17.245
ID-1238	chr15	-	35395969	35583511	ENCODE	NHEK	1		0.424392	43.507	102.516
ID124	chr8	+	62005210	62185486	ENCODE	GM12878	1		6.28307	110.513	17.589
ID1240	chr3	+	112383621	112443485	ENCODE	K562	1		3.51016	124.028	35.334
ID-1240	chr8	-	37248788	37351592	ENCODE	NHEK	1		1.50168	82.657	55.043
ID1242	chr6	+	113201290	113340987	ENCODE	K562	1	MLT1B,MER52C,MER52C,MLT1B	4.4729	87.463	19.554
ID-1242	chr13	-	38598686	38689547	ENCODE	NHEK	1		0.870251	18.988	21.819
ID-1244	chr13	-	38867043	38924459	ENCODE	NHEK	1		1.21654	89.142	73.275
ID1245	chr6	+	119671061	119730658	ENCODE	K562	1		0.900039	34.791	38.655
ID-1246	chr15	-	39142765	39713204	ENCODE	NHEK	1		0.72872	38.37	52.654
ID-1247	chr22	-	42611866	42666476	ENCODE	NHEK	1		0.761265	52.085	68.419
ID1248	chrX	+	120324586	120459439	ENCODE	K562	1	THE1A	1.24472	25.218	20.26
ID1249	chrX	+	120495689	120961162	ENCODE	K562	1	LTR17	1.94867	33.601	17.243
ID-1249	chr18	-	49699613	49762715	ENCODE	NHEK	1		1.16864	20.554	17.588
ID1250	chr9	+	124132737	124220875	ENCODE	K562	1	MER49	2.3363	43.002	18.406
ID1253	chrX	+	124748476	124967294	ENCODE	K562	1		1.2666	14.913	11.774
ID-1253	chr2	-	55333227	55398737	ENCODE	NHEK	1		0.279863	17.923	64.042
ID1254	chr7	+	125203823	125273175	ENCODE	K562	1	LTR1,MLT1H2,MER73	4.84825	100.034	20.633
ID-1256	chr12	-	59211300	59263119	ENCODE	NHEK	1		25.8133	460.252	17.83
ID1257	chr8	+	126954732	127016123	ENCODE	K562	1	MER31-int,MER31B,MER31-int,MER31-int,LTR37A,MER31-int	4.72188	176.178	37.311
ID-1257	chr18	-	59193478	59274215	ENCODE	NHEK	1		0.807874	33.715	41.733
ID1258	chr12	+	127544639	127607977	ENCODE	K562	1	LTR1	9.77108	235.737	24.126
ID1259	chr7	+	128170810	128276760	ENCODE	K562	1		0.624479	25.786	41.292
ID126	chrX	+	62469122	62524328	ENCODE	GM12878	1		0.92695	12.499	13.484
ID-126	chr10	-	81526199	81586394	ENCODE	GM12878	1		0.701917	27.419	39.063
ID1260	chr4	+	129209080	129313067	ENCODE	K562	1	MLT1L	0.656076	25.337	38.619
ID-1260	chr10	-	65228069	65281860	ENCODE	NHEK	1		0.329327	185.131	562.149
ID1261	chr5	+	134844064	135056705	ENCODE	K562	1		1.9976	45.012	22.533
ID1262	chr2	+	134885910	134966710	ENCODE	K562	1		0.518433	112.345	216.701
ID-1262	chr14	-	66907031	66959026	ENCODE	NHEK	1		3.55742	77.815	21.874
ID1263	chr4	+	135248163	135305888	ENCODE	K562	1		3.86952	79.952	20.662
ID-1263	chr12	-	67199751	67463792	ENCODE	NHEK	1		1.11305	258.969	232.667
ID1264	chr7	+	135777533	135969306	ENCODE	K562	1	THE1A,MLT1A0	0.496743	42.936	86.435
ID1265	chr5	+	135802329	135879124	ENCODE	K562	1		2.25444	51.196	22.709
ID-1265	chr14	-	69264990	69324072	ENCODE	NHEK	1		1.85471	64.913	34.999
ID1268	chr7	+	136101893	136156183	ENCODE	K562	1		0.498463	25.625	51.408
ID-1269	chr4	-	75521165	75582560	ENCODE	NHEK	1		2.66219	90.336	33.933
ID-127	chr6	-	82190909	82454231	ENCODE	GM12878	1		0.712158	25.961	36.454
ID1270	chr2	+	140168222	140409858	ENCODE	K562	1	LTR12C,LTR12C,MLT1D	6.74095	137.111	20.34
ID1275	chr4	+	142253911	142304644	ENCODE	K562	1	LTR12C,LTR12C,LOR1-int	2.94151	138.045	46.93
ID-1276	chr11	-	79654581	79794703	ENCODE	NHEK	1		2.51985	65.889	26.148
ID1277	chr7	+	145481596	145690863	ENCODE	K562	1	MER50B,MER50B,MLT1B,ERVL-E-int,ERVL-E-int	6.13179	306.939	50.057
ID1278	chr7	+	145711910	145810750	ENCODE	K562	1		8.60898	167.479	19.454
ID1279	chr6	+	147980890	148577406	ENCODE	K562	1	MSTA	2.12926	73.536	34.536
ID128	chr15	+	62682704	62737548	ENCODE	GM12878	1		0.543963	158.817	291.963
ID-128	chr6	-	82578671	82648378	ENCODE	GM12878	1		1.26504	30.285	23.94
ID1280	chrX	+	151143265	151307801	ENCODE	K562	1		2.19065	21.878	9.987
ID1281	chr2	+	156216759	156300404	ENCODE	K562	1	MER50	13.9608	283.042	20.274
ID1284	chr3	+	163217659	163459417	ENCODE	K562	1	LTR12C,LTR12C,MSTA	3.96299	77.318	19.51
ID-1284	chr12	-	90050012	90103399	ENCODE	NHEK	1		0.197307	666.922	3380.12
ID1285	chr3	+	165635763	165946904	ENCODE	K562	1	MER67C,LTR12C,LTR12C,MLT1H1,MLT1H1,LTR14A	1.16214	21.911	18.854
ID1286	chr3	+	165975974	166029223	ENCODE	K562	1	LTR12C,LTR12C	0.743496	16.603	22.331
ID1287	chr1	+	167832515	167892122	ENCODE	K562	1	LTR2B,Harlequin-int,Harlequin-int,Harlequin-int	6.05674	111.014	18.329
ID-1287	chr8	-	90568659	90769949	ENCODE	NHEK	1	LTR7C	1.76817	112.252	63.485
ID-1289	chr9	-	99642545	99706368	ENCODE	NHEK	1		0.950091	58.499	61.572
ID-129	chr1	-	82657584	82718494	ENCODE	GM12878	1		1.50029	25.844	17.226
ID1291	chr1	+	187041649	187312753	ENCODE	K562	1	LTR12C,LTR12C	4.41835	110.061	24.91
ID1292	chr4	+	187680394	187846394	ENCODE	K562	1	THE1A	7.65631	182.649	23.856
ID1293	chr2	+	187867860	188271923	ENCODE	K562	1		3.08386	81.016	26.271
ID-1293	chr7	-	109872321	110102753	ENCODE	NHEK	1		2.0525	35.305	17.201
ID1295	chr1	+	189118748	189719139	ENCODE	K562	1	LTR1,MER76,MER76	4.39616	84.758	19.28
ID1297	chr2	+	192708008	192930323	ENCODE	K562	1		1.81363	155.684	85.841
ID1298	chr2	+	194367197	194623492	ENCODE	K562	1	LTR12C,LTR12C,MER61-int,LTR1	3.74995	156.178	41.648
ID1299	chr2	+	194771825	194836089	ENCODE	K562	1		3.93837	109.857	27.894
ID1302	chrX	+	7895526	8093709	ENCODE	NHEK	1		0.589702	26.398	44.765
ID-1303	chr11	-	122238483	122293558	ENCODE	NHEK	1		0.966585	153.399	158.702
ID-1305	chr8	-	123604385	123663560	ENCODE	NHEK	1	LTR79	4.26466	90.253	21.163
ID-1307	chr3	-	125538824	125634709	ENCODE	NHEK	1		1.63962	19.659	11.99
ID1309	chr2	+	19225150	19306614	ENCODE	NHEK	1	LTR67B	0.291472	11.456	39.304
ID-1309	chr11	-	129062446	129149135	ENCODE	NHEK	1		1.36721	124.222	90.858
ID131	chr2	+	63286913	63375134	ENCODE	GM12878	1		2.50135	64.655	25.848
ID-131	chr5	-	84568443	84943678	ENCODE	GM12878	1	LTR18B,LTR18B,HERVP71A-int,LTR71A	15.7191	206.989	13.168
ID1311	chr2	+	21444020	21560917	ENCODE	NHEK	1		1.85141	71.494	38.616
ID-1312	chr2	-	134326894	134399267	ENCODE	NHEK	1		1.14681	121.201	105.685
ID-1314	chr6	-	138896024	139014871	ENCODE	NHEK	1		1.43384	157.034	109.52
ID1315	chr3	+	24134708	24193488	ENCODE	NHEK	1		0.172521	21.366	123.846
ID-1315	chr2	-	139063845	139259290	ENCODE	NHEK	1		2.85575	59.885	20.97
ID1316	chr2	+	24714072	24786905	ENCODE	NHEK	1	LTR65	0.493653	121.174	245.464
ID1320	chr21	+	30750173	30966899	ENCODE	NHEK	1		0.421938	47.244	111.969
ID1321	chr14	+	32345867	32488388	ENCODE	NHEK	1	MLT1A0	1.43236	35.037	24.461
ID1322	chr12	+	32552355	32632497	ENCODE	NHEK	1		4.69998	861.891	183.382
ID-1322	chr4	-	152152532	152246950	ENCODE	NHEK	1		1.04547	144.446	138.164
ID1323	chr10	+	33269665	33416339	ENCODE	NHEK	1	MLT1L,MLT1L	0.687268	37.808	55.012
ID1324	chr11	+	33394365	33454632	ENCODE	NHEK	1		0.631973	173.886	275.148
ID1327	chr11	+	34710292	34761637	ENCODE	NHEK	1		3.26824	63.626	19.468
ID-1330	chr4	-	177721553	177931957	ENCODE	NHEK	1		0.607001	15.328	25.252
ID1331	chr1	+	38512770	38569321	ENCODE	NHEK	1		2.18417	125.12	57.285
ID-1332	chr3	-	179754836	180210129	ENCODE	NHEK	1		2.00415	62.732	31.301
ID1334	chr5	+	39255713	39335791	ENCODE	NHEK	1		4.74102	191.063	40.3
ID1337	chr14	+	42380469	42518074	ENCODE	NHEK	1		1.06402	30.548	28.71
ID1339	chr3	+	44045113	44151833	ENCODE	NHEK	1		0.663353	145.486	219.319
ID134	chr2	+	64374995	64484084	ENCODE	GM12878	1		0.131871	32.125	243.609
ID-134	chr1	-	86046750	86113043	ENCODE	GM12878	1		1.45727	27.197	18.663
ID1340	chr12	+	46776761	47223925	ENCODE	NHEK	1		6.80875	469.865	69.009
ID-1340	chr1	-	209674862	209741295	ENCODE	NHEK	1		0.277314	27.09	97.687
ID1341	chr19	+	47363678	47421622	ENCODE	NHEK	1		3.19204	323.823	101.447
ID-1341	chr1	-	209827848	209922467	ENCODE	NHEK	1		0.0160625	18.779	1169.12
ID1345	chr2	+	54198172	54302553	ENCODE	NHEK	1		0.643858	38.278	59.451
ID1348	chrX	+	57163256	57274400	ENCODE	NHEK	1		0.712285	44.651	62.687
ID1349	chr18	+	57619058	57685332	ENCODE	NHEK	1		1.76253	33.118	18.79
ID1350	chr18	+	57699605	57912418	ENCODE	NHEK	1		0.694048	16.417	23.654
ID1351	chr1	+	59044600	59122876	ENCODE	NHEK	1		0.433693	76.749	176.966
ID1357	chr8	+	75330074	75420263	ENCODE	NHEK	1		0.364749	33.403	91.578
ID1358	chr16	+	76090747	76176888	ENCODE	NHEK	1		0.441387	12.35	27.98
ID136	chr13	+	64649101	65000706	ENCODE	GM12878	1	MER52A,MER52A,MER52-int,MER50-int,MER52A,LTR12C,LTR12C,MER52A	2.10966	35.763	16.952
ID-136	chr5	-	86337960	86407525	ENCODE	GM12878	1		0.571995	8.652	15.126
ID1360	chr12	+	77718626	77799646	ENCODE	NHEK	1		0.767299	130.328	169.853
ID1365	chr6	+	80246893	80311516	ENCODE	NHEK	1		0.894752	293.704	328.252
ID1369	chr6	+	83104478	83180284	ENCODE	NHEK	1		1.91622	56.724	29.602
ID137	chr7	+	64734232	64827574	ENCODE	GM12878	1	MER92B,MSTD	4.29147	140.683	32.782
ID1370	chr3	+	88117198	88187735	ENCODE	NHEK	1	MLT1J	0.674746	62.188	92.165
ID1371	chr11	+	93967130	94020285	ENCODE	NHEK	1		1.09004	18.947	17.382
ID1373	chr5	+	102090511	102199859	ENCODE	NHEK	1		1.67676	449.203	267.899
ID1375	chrX	+	107176887	107284910	ENCODE	NHEK	1		1.80123	232.259	128.945
ID1379	chr2	+	114082623	114151342	ENCODE	NHEK	1		0.10931	26.318	240.764
ID138	chr8	+	65716488	65790324	ENCODE	GM12878	1		0.788495	18.875	23.938
ID-138	chr13	-	88323911	88463522	ENCODE	GM12878	1	LTR1	21.523	350.632	16.291
ID1384	chr8	+	127888986	127991842	ENCODE	NHEK	1		7.46047	179.193	24.019
ID1387	chr4	+	129298087	129348918	ENCODE	NHEK	1		0.500287	11.313	22.613
ID1388	chr8	+	129335361	129394144	ENCODE	NHEK	1		0.202099	109.531	541.967
ID139	chr13	+	65722915	65779071	ENCODE	GM12878	1	LTR12C,LTR40c	0.922508	14.976	16.234
ID-139	chr4	-	89326960	89378169	ENCODE	GM12878	1	LTR1,MER61C,LTR49	1.10822	46.973	42.386
ID1390	chr10	+	131992798	132093926	ENCODE	NHEK	1		0.831889	35.619	42.817
ID1391	chr2	+	134885893	134966717	ENCODE	NHEK	1		0.518935	112.42	216.636
ID1392	chr3	+	136736703	136932713	ENCODE	NHEK	1		0.603137	22.915	37.993
ID1397	chr6	+	148512982	148593499	ENCODE	NHEK	1		1.44689	110.641	76.468
ID1399	chr3	+	152889601	152942343	ENCODE	NHEK	1		2.88176	72.58	25.186
ID-140	chr12	-	90301634	90354095	ENCODE	GM12878	1		0.122473	14.911	121.749
ID1403	chr4	+	160024193	160180882	ENCODE	NHEK	1		1.50549	338.781	225.031
ID1408	chr2	+	174397618	174532642	ENCODE	NHEK	1		3.18043	62.187	19.553
ID-141	chr8	-	90569523	90770665	ENCODE	GM12878	1	LTR7C	1.77587	114.311	64.369
ID1410	chr4	+	184774183	184826204	ENCODE	NHEK	1		0.432497	39.077	90.352
ID1411	chr2	+	186298636	186602993	ENCODE	NHEK	1	MLT2D,MLT2D,MLT2C1,MLT2C1,MLT1E3	1.18332	48.044	40.601
ID1414	chr2	+	207676290	207752861	ENCODE	NHEK	1	HERVH-int,HERVH-int,HERVH-int,HERVH-int,LTR7	0.463987	22.154	47.747
ID142	chr4	+	66864531	66944852	ENCODE	GM12878	1	LTR83,MLT1N2	8.02034	158.145	19.718
ID145	chr11	+	68897946	68950105	ENCODE	GM12878	1		1.2872	177.201	137.664
ID147	chr13	+	69861338	69920439	ENCODE	GM12878	1	MLT2F	2.03472	50.803	24.968
ID148	chr12	+	70217861	70319851	ENCODE	GM12878	1		0.886012	65.09	73.464
ID-148	chr12	-	92618305	92709961	ENCODE	GM12878	1		0.606459	11.567	19.073
ID151	chr2	+	74212051	74262251	ENCODE	GM12878	1	MLT1I	2.15523	364.162	168.967
ID-152	chr12	-	95044509	95268343	ENCODE	GM12878	1	MLT1A0	0.652535	123.506	189.271
ID155	chr2	+	76356541	76445498	ENCODE	GM12878	1	LTR24B,LTR24B	0.692987	26.671	38.487
ID-155	chr15	-	96646934	96785677	ENCODE	GM12878	1	LTR16A	0.679026	41.39	60.955
ID-156	chr6	-	96881924	96970240	ENCODE	GM12878	1	MER41B,MER4A1	0.848532	39.741	46.835
ID-159	chr9	-	99639287	99706382	ENCODE	GM12878	1		0.990888	59.156	59.7
ID-160	chr5	-	99795589	99870952	ENCODE	GM12878	1	MER67C,MER67C,MER67C	1.72864	31.043	17.958
ID-161	chr1	-	100077991	100174162	ENCODE	GM12878	1		0.988453	31.159	31.523
ID-163	chr3	-	104034384	104243326	ENCODE	GM12878	1	LTR49-int,LTR49	12.2231	219.283	17.94
ID165	chr8	+	79716641	79907107	ENCODE	GM12878	1		0.356585	141.022	395.479
ID-165	chr3	-	104944198	105087184	ENCODE	GM12878	1		0.701895	77.306	110.139
ID-166	chr6	-	104963599	105133431	ENCODE	GM12878	1		43.7255	729.472	16.683
ID168	chr13	+	80913843	81709655	ENCODE	GM12878	1		1.07645	33.624	31.236
ID-168	chr12	-	105643291	105721045	ENCODE	GM12878	1	MER65A,MLT1L,MLT1L	4.46706	130.514	29.217
ID-17	chrX	-	14987157	15169740	ENCODE	GM12878	1		0.933016	8.622	9.241
ID-170	chr3	-	105892935	105975508	ENCODE	GM12878	1	MER61A,MER61-int,MER61-int,MER61-int,MER61-int,MER61-int,MER61-int	4.7601	87.267	18.333
ID171	chr12	+	81171282	81287536	ENCODE	GM12878	1	MER57B1	0.388517	60.674	156.168
ID-171	chr13	-	106666580	106773790	ENCODE	GM12878	1		1.81332	73.891	40.749
ID-174	chr8	-	106977848	107072849	ENCODE	GM12878	1	LTR26	5.0575	363.108	71.796
ID178	chr1	+	85462102	85526620	ENCODE	GM12878	1	MLT1A0	0.676592	45.898	67.837
ID-178	chr10	-	107564766	107729897	ENCODE	GM12878	1		2.63083	37.121	14.11
ID179	chr16	+	85586964	85644921	ENCODE	GM12878	1		1.06311	452.775	425.897
ID-179	chrX	-	108053278	108116452	ENCODE	GM12878	1	MSTD	1.00343	8.192	8.164
ID180	chr5	+	85961919	86039633	ENCODE	GM12878	1	MLT1I	4.18636	85.406	20.401
ID-181	chr10	-	109116771	109198315	ENCODE	GM12878	1		0.410604	14.25	34.705
ID182	chr14	+	86400905	86563926	ENCODE	GM12878	1	MLT2A1,LTR12F	2.4994	97.999	39.209
ID184	chr11	+	87053572	87112721	ENCODE	GM12878	1		9.45005	240.74	25.475
ID185	chr7	+	87846640	88385986	ENCODE	GM12878	1		4.26103	90.713	21.289
ID-185	chr10	-	109256251	110360350	ENCODE	GM12878	1	LTR22B,LTR7B,HERVH-int,HERVH-int,LTR7,MER21C	12.9012	203.477	15.772
ID187	chr3	+	88107645	88169176	ENCODE	GM12878	1	MLT1J	1.33601	176.411	132.043
ID-189	chr9	-	113461935	113532301	ENCODE	GM12878	1		1.80014	52.863	29.366
ID19	chrX	+	7895376	8089886	ENCODE	GM12878	1		0.574379	27.063	47.117
ID-19	chr20	-	15912463	15967526	ENCODE	GM12878	1	Harlequin-int,Harlequin-int,Harlequin-int,Harlequin-int,Harlequin-int,Harlequin-int,LTR8,Harlequin-int,Harlequin-int,LTR2B	42.6659	848.283	19.882
ID-190	chr2	-	114567701	114648605	ENCODE	GM12878	1	MSTD	0.427486	46.702	109.248
ID192	chr11	+	89984264	90222884	ENCODE	GM12878	1	MSTA,MER51E	8.04494	194.422	24.167
ID193	chr5	+	90766584	90837270	ENCODE	GM12878	1		2.34065	61.552	26.297
ID-195	chr11	-	117805531	117857740	ENCODE	GM12878	1	LTR47A	0.325502	67.081	206.085
ID198	chr15	+	92044497	92271280	ENCODE	GM12878	1		0.28117	21.117	75.104
ID-202	chr7	-	120535488	120590636	ENCODE	GM12878	1		1.46963	32.789	22.311
ID203	chr5	+	95296809	95412606	ENCODE	GM12878	1		1.09532	61.95	56.559
ID-206	chr4	-	128735032	128802310	ENCODE	GM12878	1		1.20088	24.343	20.271
ID209	chr5	+	96691345	97337790	ENCODE	GM12878	1		1.25414	23.001	18.34
ID210	chr15	+	97034987	97219115	ENCODE	GM12878	1	LTR12C,MamRep1527	21.4333	429.094	20.02
ID-210	chr5	-	132998289	133161696	ENCODE	GM12878	1		2.89492	47.911	16.55
ID-212	chr5	-	137090248	137225060	ENCODE	GM12878	1		0.579024	47.546	82.114
ID214	chr15	+	97814461	97903347	ENCODE	GM12878	1		3.55134	83.737	23.579
ID-215	chr6	-	138896035	139014689	ENCODE	GM12878	1		1.43156	156.124	109.059
ID-216	chr2	-	139009179	139259287	ENCODE	GM12878	1		1.94465	50.874	26.161
ID217	chr5	+	100236565	100430484	ENCODE	GM12878	1		0.308039	18.681	60.645
ID-217	chr6	-	141091066	141219628	ENCODE	GM12878	1	MER61-int,MER61-int,MER61A	3.37053	126.668	37.581
ID-218	chrX	-	141851867	142066296	ENCODE	GM12878	1		1.44412	11.397	7.892
ID219	chr8	+	101455391	101549874	ENCODE	GM12878	1	MLT1F1	2.58975	57.495	22.201
ID-219	chr8	-	142267422	142318517	ENCODE	GM12878	1		0.558362	519.838	931.005
ID-22	chr5	-	18672087	18746528	ENCODE	GM12878	1	HERV17-int,HERV17-int,LTR12F,HERVL-int	5.49391	137.051	24.946
ID221	chr5	+	102090756	102199864	ENCODE	GM12878	1		1.67866	450.191	268.185
ID222	chr12	+	102318914	102511224	ENCODE	GM12878	1	MLT1K	4.34723	101.06	23.247
ID-223	chr5	-	147463399	147610829	ENCODE	GM12878	1		2.19706	45.466	20.694
ID226	chr7	+	102789270	102866895	ENCODE	GM12878	1	HERVE_a-int,HERVE_a-int,HERVIP10FH-int	2.65183	58.86	22.196
ID227	chr8	+	103134766	103188875	ENCODE	GM12878	1		0.51971	12.274	23.617
ID-228	chr5	-	157737861	157836754	ENCODE	GM12878	1		4.11991	79.263	19.239
ID23	chr4	+	9533955	9615281	ENCODE	GM12878	1		0.178114	30.67	172.193
ID232	chr3	+	107843306	107915783	ENCODE	GM12878	1	THE1C,MLT1B,ERV3-16A3_LTR,THE1D,ERV3-16A3_LTR	0.489261	138.732	283.554
ID236	chr10	+	110358973	110454234	ENCODE	GM12878	1	LTR22B,LTR7B,HERVH-int,HERVH-int,LTR7,MER21C	1.56519	33.924	21.674
ID237	chr11	+	112140945	112195523	ENCODE	GM12878	1		2.83513	143.656	50.67
ID238	chr6	+	113239467	113323129	ENCODE	GM12878	1		2.19526	39.001	17.766
ID-238	chr2	-	173342277	173421437	ENCODE	GM12878	1	LTR85a,MER4A1	0.513658	31.31	60.955
ID-239	chr3	-	174901063	174992197	ENCODE	GM12878	1	THE1B	7.61516	2008.33	263.728
ID-24	chr2	-	19356810	19547825	ENCODE	GM12878	1		1.00953	19.799	19.612
ID-242	chr1	-	177424580	177607250	ENCODE	GM12878	1		2.94555	61.998	21.048
ID243	chr12	+	115345784	115416075	ENCODE	GM12878	1		0.738552	18.031	24.414
ID-243	chr3	-	178578399	178689275	ENCODE	GM12878	1		3.63813	63.027	17.324
ID-244	chr4	-	185192370	185242893	ENCODE	GM12878	1		3.25911	205.083	62.926
ID245	chr5	+	116099283	116187730	ENCODE	GM12878	1	MER39	4.62306	98.217	21.245
ID-245	chr4	-	185406731	185458997	ENCODE	GM12878	1	MLT2C1	0.593961	32.084	54.017
ID-247	chr2	-	186604528	187351330	ENCODE	GM12878	1	MLT1B,MLT1N2	0.466699	46.416	99.456
ID-248	chr2	-	190145923	190305859	ENCODE	GM12878	1		1.80509	37.221	20.62
ID249	chr11	+	119599920	119710583	ENCODE	GM12878	1		0.803406	28.443	35.403
ID-249	chr2	-	190979783	191061134	ENCODE	GM12878	1		0.870387	31.884	36.632
ID250	chr6	+	119669468	120289479	ENCODE	GM12878	1		0.9833	20.373	20.719
ID-250	chr1	-	192846546	192944409	ENCODE	GM12878	1		0.80581	45.799	56.836
ID-251	chr1	-	198907057	198973776	ENCODE	GM12878	1		5.82187	91.741	15.758
ID-256	chr2	-	231388338	231479819	ENCODE	GM12878	1		5.81564	118.36	20.352
ID258	chr4	+	120987617	121045292	ENCODE	GM12878	1	MLT1E3,MER95	0.577477	19.383	33.565
ID-258	chr18	-	2157658	2247865	ENCODE	H1-Esc	1		2.07096	46.112	22.266
ID-26	chr7	-	19919598	20161892	ENCODE	GM12878	1	LTR7,HERVH-int,HERVH-int	3.30336	53.673	16.248
ID-261	chr11	-	3491834	3604943	ENCODE	H1-Esc	1		1.14938	7.456	6.487
ID-262	chr4	-	4025216	4109350	ENCODE	H1-Esc	1		3.72252	30.923	8.307
ID-263	chr5	-	4503878	4615988	ENCODE	H1-Esc	1		9.19045	139.318	15.159
ID264	chr11	+	123228122	123391492	ENCODE	GM12878	1		0.461165	227.616	493.567
ID-265	chr18	-	4923066	5004915	ENCODE	H1-Esc	1		0.718719	12.878	17.918
ID270	chr7	+	128170573	128269073	ENCODE	GM12878	1		0.614898	26.515	43.121
ID273	chr4	+	129209294	129349005	ENCODE	GM12878	1	MLT1L	0.703885	20.255	28.776
ID-273	chr20	-	11447628	11522330	ENCODE	H1-Esc	1		6.71522	142.638	21.241
ID274	chr6	+	130581262	130682769	ENCODE	GM12878	1	LTR2B,HERVE_a-int,HERVE_a-int,HERVE_a-int,HERVE_a-int,Harlequin-int,Harlequin-int	2.3616	37.795	16.004
ID-275	chr20	-	12457705	12734751	ENCODE	H1-Esc	1	LTR7,HERVH-int,HERVH-int,HERVH-int,HERVH-int	0.878155	12.454	14.182
ID276	chr7	+	135665638	135968600	ENCODE	GM12878	1	MLT1I-int,MLT1I-int,MER4C,MER4-int	0.348711	51.309	147.139
ID279	chr2	+	136742181	136837965	ENCODE	GM12878	1	MLT1K,MLT1I	0.847194	40.667	48.002
ID-280	chr7	-	13411228	13847477	ENCODE	H1-Esc	1		3.52513	46.775	13.269
ID282	chr3	+	139108642	139216094	ENCODE	GM12878	1		1.71435	99.386	57.973
ID-282	chr6	-	14405172	14800477	ENCODE	H1-Esc	1		0.31083	32.008	102.976
ID283	chrX	+	139177715	139532400	ENCODE	GM12878	1		1.62061	16.843	10.393
ID-284	chr9	-	14911353	14987229	ENCODE	H1-Esc	1		7.09002	151.464	21.363
ID285	chr4	+	143487065	143553667	ENCODE	GM12878	1		0.378493	16.944	44.767
ID-285	chr6	-	14823197	15022942	ENCODE	H1-Esc	1	MLT1A,MER34A,MER34A,LTR85b	0.692501	56.416	81.467
ID-286	chr4	-	15168602	15281140	ENCODE	H1-Esc	1		0.359371	14.225	39.583
ID287	chr6	+	143857066	143928013	ENCODE	GM12878	1	MER34C2,MER34C2	3.39839	476.403	140.185
ID-289	chr5	-	16274725	16336038	ENCODE	H1-Esc	1		4.37541	83.461	19.075
ID29	chr12	+	11329182	11416276	ENCODE	GM12878	1		1.45663	79.943	54.882
ID290	chr4	+	147192603	147272269	ENCODE	GM12878	1		0.774401	17.685	22.837
ID291	chrX	+	148280185	148400787	ENCODE	GM12878	1		13.1912	192.618	14.602
ID292	chr3	+	152185115	152283983	ENCODE	GM12878	1		5.41866	176.697	32.609
ID-292	chr3	-	16656009	16739392	ENCODE	H1-Esc	1	LTR49-int,MER4-int	5.9381	93.151	15.687
ID-293	chrX	-	17993860	18122850	ENCODE	H1-Esc	1		2.46657	31.984	12.967
ID-294	chr5	-	18453089	18674502	ENCODE	H1-Esc	1	HERVH-int,HERVH-int,HERVH-int,HERVH-int,HERVH-int	0.690718	8.96	12.972
ID295	chr3	+	156892666	157008296	ENCODE	GM12878	1	MLT1K,MLT1K	0.743004	29.764	40.059
ID-295	chr2	-	19393127	19506107	ENCODE	H1-Esc	1		1.15828	21.207	18.309
ID-296	chr7	-	19880648	20167124	ENCODE	H1-Esc	1	LTR7,HERVH-int,HERVH-int	3.17604	49.435	15.565
ID-297	chr9	-	20087592	20302091	ENCODE	H1-Esc	1		0.559367	14.529	25.974
ID-298	chr10	-	21475624	21582230	ENCODE	H1-Esc	1		4.16228	65.431	15.72
ID-3	chr5	-	5360221	5422487	ENCODE	GM12878	1		1.2723	29.478	23.169
ID-30	chr8	-	21020191	21345819	ENCODE	GM12878	1		1.53321	28.461	18.563
ID-301	chrX	-	23148404	23680356	ENCODE	H1-Esc	1		0.373532	50.893	136.248
ID-303	chr7	-	24226016	24435992	ENCODE	H1-Esc	1	MLT1L,LTR7,HERVH-int,HERVH-int,HERVH-int,HERVH-int,HERVH-int,HERVH-int,HERVH-int	0.751786	12.839	17.078
ID-304	chr4	-	24330396	24474882	ENCODE	H1-Esc	1	LTR16C,MLT1K	0.499155	67.949	136.128
ID305	chr5	+	163719545	163780584	ENCODE	GM12878	1		2.77331	568.553	205.009
ID-305	chr5	-	25294815	25446145	ENCODE	H1-Esc	1	MLT1A,LTR7	4.95908	67.136	13.538
ID306	chr3	+	165177624	165263233	ENCODE	GM12878	1	LTR16A1,MLT2B4	4.50156	379.842	84.38
ID-307	chr9	-	27630741	27688578	ENCODE	H1-Esc	1		0.571283	7.83	13.706
ID-308	chr3	-	27964773	28101184	ENCODE	H1-Esc	1		2.86125	43.059	15.049
ID-309	chr22	-	28058545	28140734	ENCODE	H1-Esc	1	LTR7,HERVH-int,HERVH-int	0.771129	58.494	75.855
ID31	chr2	+	12005685	12092711	ENCODE	GM12878	1	MLT1A0,MLT1H	1.17983	27.831	23.589
ID310	chr4	+	174300542	174401515	ENCODE	GM12878	1		0.833551	72.083	86.477
ID-312	chr9	-	28889667	29450924	ENCODE	H1-Esc	1		1.03848	42.717	41.134
ID-313	chr12	-	31110180	31160289	ENCODE	H1-Esc	1		5.05995	113.262	22.384
ID-315	chr21	-	33886420	33942288	ENCODE	H1-Esc	1		0.954237	46.791	49.035
ID-316	chr5	-	34043864	34150593	ENCODE	H1-Esc	1		5.04035	179.774	35.667
ID317	chr1	+	187041604	187313802	ENCODE	GM12878	1	LTR12C,LTR12C	4.45064	110.634	24.858
ID-317	chr5	-	34193452	34245289	ENCODE	H1-Esc	1	LTR12E,MER110,MER110	3.50658	19.991	5.701
ID318	chr1	+	187322013	187380767	ENCODE	GM12878	1		2.83998	62.17	21.891
ID-32	chr14	-	22620914	22844220	ENCODE	GM12878	1		30.6245	450.395	14.707
ID-321	chr9	-	36401384	36487637	ENCODE	H1-Esc	1		0.908432	71.45	78.652
ID-322	chr6	-	37055527	37107934	ENCODE	H1-Esc	1		0.637614	46.82	73.43
ID-323	chr14	-	38464226	38659898	ENCODE	H1-Esc	1	LTR7,HERVH-int,HERVH-int,HERVH-int	0.240244	14.708	61.221
ID324	chr2	+	207676738	207739825	ENCODE	GM12878	1	HERVH-int,HERVH-int,HERVH-int,HERVH-int,LTR7	0.412705	22.218	53.835
ID-325	chr1	-	38834789	38890785	ENCODE	H1-Esc	1	LTR7,HERVH-int,HERVH-int,HERVH-int,HERVH-int	2.78363	61.674	22.156
ID-326	chr20	-	38768354	38897797	ENCODE	H1-Esc	1	LTR7,HERVH-int,HERVH-int,HERVH-int,HERVH-int,HERVH-int	0.69571	13.494	19.396
ID-328	chr18	-	39103947	39213462	ENCODE	H1-Esc	1		2.97571	63.457	21.325
ID329	chr2	+	214097887	214148682	ENCODE	GM12878	1		0.493357	13.443	27.248
ID330	chr2	+	215673816	215905565	ENCODE	GM12878	1		1.78523	26.948	15.095
ID-330	chr14	-	40721369	40796748	ENCODE	H1-Esc	1		1.22148	21.156	17.32
ID-332	chr22	-	42618701	42697506	ENCODE	H1-Esc	1		2.21136	167.283	75.647
ID-333	chr13	-	43377589	43447064	ENCODE	H1-Esc	1	LTR7,HERVH-int,HERVH-int,HERVH-int,HERVH-int,HERVH-int,HERVH-int,LTR7,MER49,MER49	0.766988	61.017	79.554
ID334	chr1	+	238223562	238735345	ENCODE	GM12878	1	MER41G	0.589756	10.812	18.333
ID-334	chr10	-	44812274	44863532	ENCODE	H1-Esc	1		0.556807	10.282	18.466
ID335	chr2	+	242823529	242912018	ENCODE	GM12878	1		1.83393	94.033	51.274
ID336	chr18	+	976459	1287509	ENCODE	H1-Esc	1		2.92271	63.224	21.632
ID-338	chr14	-	48661553	48737374	ENCODE	H1-Esc	1	HERVH-int,HERVH-int,LTR7	1.11119	66.56	59.9
ID339	chr9	+	3526099	3654619	ENCODE	H1-Esc	1	MSTA	0.696838	73.23	105.089
ID34	chr6	+	14140718	14405928	ENCODE	GM12878	1		0.303488	23.073	76.026
ID-34	chr8	-	24170899	24245300	ENCODE	GM12878	1	LTR22A,HERVK22-int,LTR22A	0.0565671	31.686	560.149
ID-341	chr13	-	51655182	51744617	ENCODE	H1-Esc	1	LTR7,HERVH-int,HERVH-int,HERVH-int,HERVH-int	1.0439	17.597	16.857
ID343	chr12	+	5231051	5460189	ENCODE	H1-Esc	1	MLT2C2,ERVL-B4-int	2.369	51.367	21.683
ID345	chr18	+	5890944	5944955	ENCODE	H1-Esc	1		3.89332	156.535	40.206
ID-345	chr13	-	56093242	56158010	ENCODE	H1-Esc	1	LTR7,HERVH-int,HERVH-int,HERVH-int,HERVH-int,HERVH-int,HERVH-int,HERVH-int,LTR7	0.482117	12.226	25.359
ID346	chr6	+	5891839	5943565	ENCODE	H1-Esc	1		0.945108	17.648	18.673
ID348	chr20	+	6302044	6355248	ENCODE	H1-Esc	1		2.37105	52.993	22.35
ID349	chr18	+	6729420	6787573	ENCODE	H1-Esc	1		2.45757	489.536	199.195
ID-349	chr10	-	58852559	58982530	ENCODE	H1-Esc	1	MER54B	1.39923	22.056	15.763
ID350	chr8	+	6947729	7010027	ENCODE	H1-Esc	1		5.79502	33.275	5.742
ID-350	chr16	-	60496707	60557105	ENCODE	H1-Esc	1		1.44796	27.446	18.955
ID-352	chr4	-	62555670	62637989	ENCODE	H1-Esc	1	HERVH-int,HERVH-int,HERVH-int,HERVH-int,LTR7,MER34B-int,MER34-int,MER34-int	4.77498	65.761	13.772
ID354	chrX	+	7895266	8136023	ENCODE	H1-Esc	1		0.605393	24.829	41.013
ID-354	chr3	-	63576084	63631402	ENCODE	H1-Esc	1		0.985289	18.15	18.421
ID-356	chr3	-	64211816	64431205	ENCODE	H1-Esc	1		0.888459	63.38	71.337
ID357	chr12	+	9222248	9390389	ENCODE	H1-Esc	1	MER52D,MER52D	0.508012	146.018	287.43
ID-357	chr2	-	64433365	64483428	ENCODE	H1-Esc	1	LTR7,HERVH-int,HERVH-int,HERVH-int,HERVH-int,HERVH-int,HERVH-int,HERVH-int,LTR7	0.137565	16.603	120.692
ID359	chr4	+	9533977	9617508	ENCODE	H1-Esc	1		0.181036	29.859	164.934
ID-36	chr7	-	26619080	26681283	ENCODE	GM12878	1	THE1C,MLT1B	5.47258	101.883	18.617
ID360	chr16	+	9770965	9909077	ENCODE	H1-Esc	1	HERVH-int,LTR7	21.9386	461.874	21.053
ID-360	chr10	-	65226856	65282065	ENCODE	H1-Esc	1		0.33327	188.483	565.557
ID363	chr2	+	11622945	11674047	ENCODE	H1-Esc	1		0.750486	151.966	202.49
ID-363	chr12	-	67199861	67463725	ENCODE	H1-Esc	1		1.11182	258.774	232.749
ID-364	chr2	-	67443146	67558851	ENCODE	H1-Esc	1	MLT1A0,LTR7,HERVH-int,HERVH-int,HERVH-int	1.77486	29.106	16.399
ID-365	chr11	-	67672307	67723496	ENCODE	H1-Esc	1		0.757393	5.66	7.473
ID368	chr16	+	13451481	13555360	ENCODE	H1-Esc	1	HERVH-int,HERVH-int,LTR7	1.78188	31.933	17.921
ID-369	chr1	-	73030467	73364927	ENCODE	H1-Esc	1		7.33886	122.082	16.635
ID-37	chr21	-	26303509	26745934	ENCODE	GM12878	1		9.16877	145.325	15.85
ID370	chr11	+	15572828	15624030	ENCODE	H1-Esc	1		4.25452	152.095	35.749
ID-370	chr8	-	73340682	73392177	ENCODE	H1-Esc	1		7.82412	149.472	19.104
ID-371	chr12	-	74744023	74903322	ENCODE	H1-Esc	1	LTR27B	4.50234	108.628	24.127
ID-372	chr9	-	76247627	76623628	ENCODE	H1-Esc	1		2.41095	37.119	15.396
ID-373	chr9	-	76878445	77040212	ENCODE	H1-Esc	1		0.781904	24.465	31.289
ID374	chr3	+	17901523	18003674	ENCODE	H1-Esc	1		3.47916	100.52	28.892
ID375	chr3	+	18485740	18546662	ENCODE	H1-Esc	1		0.801219	217.918	271.983
ID-375	chr2	-	77749983	77820474	ENCODE	H1-Esc	1		4.9274	122.229	24.806
ID376	chr7	+	19234166	19310596	ENCODE	H1-Esc	1		9.97295	181.019	18.151
ID-378	chr12	-	79881603	79934249	ENCODE	H1-Esc	1	HERVH-int,HERVH-int	4.24254	207.664	48.948
ID379	chr7	+	20874947	20975947	ENCODE	H1-Esc	1	MER61A	3.94905	71.466	18.097
ID-380	chr12	-	81098493	81183646	ENCODE	H1-Esc	1	LTR7	1.58009	42.626	26.977
ID382	chr11	+	22550145	22603786	ENCODE	H1-Esc	1		0.614258	14.338	23.342
ID-382	chr10	-	81531678	81586326	ENCODE	H1-Esc	1		0.659072	28.174	42.748
ID-384	chr15	-	81918211	82288214	ENCODE	H1-Esc	1		4.81885	74.032	15.363
ID386	chr4	+	24325218	24375872	ENCODE	H1-Esc	1	LTR7Y,HERVH-int,HERVH-int,HERVH-int,HERVH-int	8.50946	215.536	25.329
ID-386	chr1	-	83127707	83313904	ENCODE	H1-Esc	1		1.7295	26.444	15.29
ID387	chr2	+	24714085	24786940	ENCODE	H1-Esc	1	LTR65	0.493651	121.137	245.39
ID389	chr14	+	28787243	28840440	ENCODE	H1-Esc	1		3.73972	65	17.381
ID-389	chr5	-	87075881	87350057	ENCODE	H1-Esc	1		0.749127	14.378	19.193
ID390	chr7	+	30680777	30733395	ENCODE	H1-Esc	1		1.57961	46.09	29.178
ID-391	chr5	-	89187633	89504657	ENCODE	H1-Esc	1		0.908346	13.409	14.762
ID-392	chr1	-	89916488	89990980	ENCODE	H1-Esc	1	MLT1J	2.1674	26.633	12.288
ID-393	chr12	-	90050244	90103393	ENCODE	H1-Esc	1		0.197049	668.798	3394.08
ID394	chr12	+	32551384	32634067	ENCODE	H1-Esc	1		5.22336	942.592	180.457
ID-395	chr8	-	90569057	90769948	ENCODE	H1-Esc	1	LTR7C	1.76796	112.262	63.498
ID-396	chr7	-	91152859	91213034	ENCODE	H1-Esc	1	LTR33,LTR33,MLT2C2	2.18845	34.56	15.792
ID397	chr2	+	33824395	33910508	ENCODE	H1-Esc	1		0.803264	18.361	22.858
ID398	chr7	+	34213719	34478458	ENCODE	H1-Esc	1		0.827185	16.346	19.761
ID-398	chr4	-	92484357	92545418	ENCODE	H1-Esc	1	LTR7,HERVH-int,HERVH-int,HERVH-int	0.573098	11.474	20.021
ID399	chr11	+	34713881	34905185	ENCODE	H1-Esc	1		0.948565	20.526	21.639
ID4	chr4	+	2536216	2591848	ENCODE	GM12878	1		1.782	218.299	122.502
ID-40	chr3	-	28125871	28180207	ENCODE	GM12878	1		0.582423	10.186	17.489
ID401	chr7	+	37531695	37721980	ENCODE	H1-Esc	1	LTR12D	2.40916	57.998	24.074
ID402	chr13	+	38488787	38644658	ENCODE	H1-Esc	1	MER61E,MER41A	1.7292	32.54	18.818
ID-402	chrX	-	93814420	93959742	ENCODE	H1-Esc	1	HERVH-int,HERVH-int,HERVH-int,HERVH-int,HERVH-int,HERVH-int,LTR7	1.0184	51.98	51.041
ID403	chr1	+	38512641	38573035	ENCODE	H1-Esc	1		2.20989	123.716	55.983
ID-403	chr6	-	94475866	94545417	ENCODE	H1-Esc	1	HERVH-int,HERVH-int,HERVH-int,HERVH-int,HERVH-int,HERVH-int,LTR7	1.46096	35.966	24.618
ID-404	chr12	-	95199593	95268537	ENCODE	H1-Esc	1	MLT1A0	0.300305	139.819	465.59
ID-405	chr10	-	96876264	96985470	ENCODE	H1-Esc	1		0.652373	30.244	46.36
ID406	chr3	+	40951382	41156818	ENCODE	H1-Esc	1	LTR17	0.447838	13.681	30.549
ID410	chr3	+	42055190	42124935	ENCODE	H1-Esc	1	MER66C	0.679829	93.592	137.67
ID412	chr3	+	44037764	44096188	ENCODE	H1-Esc	1		0.735798	307.273	417.605
ID-414	chr5	-	101948644	102009301	ENCODE	H1-Esc	1	MLT1A0	3.71289	60.405	16.269
ID-415	chr5	-	106159905	106320098	ENCODE	H1-Esc	1	LTR7,HERVH-int,HERVH-int,HERVH-int,HERVH-int,HERVH-int,HERVH-int,HERVH-int,LTR7	0.631311	9.779	15.49
ID416	chr12	+	46776760	47212782	ENCODE	H1-Esc	1		6.83229	476.88	69.798
ID-416	chr3	-	106410987	106555546	ENCODE	H1-Esc	1	LOR1-int	2.98181	134.238	45.019
ID417	chr19	+	47363591	47421644	ENCODE	H1-Esc	1		3.10969	323.215	103.938
ID418	chr14	+	48731048	48909467	ENCODE	H1-Esc	1	HERVH-int,HERVH-int,HERVH-int,LTR7,HERVH-int	1.34808	25.755	19.105
ID-418	chr7	-	109136943	109237341	ENCODE	H1-Esc	1	HERVH-int,HERVH-int,LTR7	0.827102	10.596	12.811
ID419	chr7	+	50934271	51095552	ENCODE	H1-Esc	1	MSTB,MER89	0.534957	9.312	17.407
ID-420	chr3	-	110612723	110690639	ENCODE	H1-Esc	1	HERVI-int,HERVI-int,LTR10C,LTR79	1.48582	367.958	247.647
ID421	chr13	+	51205815	51333911	ENCODE	H1-Esc	1		0.64326	28.829	44.817
ID-423	chrX	-	113567691	113701398	ENCODE	H1-Esc	1	LTR7,HERVH-int,HERVH-int,HERVH-int	2.8946	34.851	12.04
ID424	chr18	+	53390722	53545728	ENCODE	H1-Esc	1		2.68283	51.741	19.286
ID-424	chrX	-	113731397	113841350	ENCODE	H1-Esc	1	HERVH-int,HERVH-int,HERVH-int,HERVH-int,HERVH-int,LTR7	4.18743	77.413	18.487
ID425	chr18	+	53559090	53736745	ENCODE	H1-Esc	1		1.85267	35.134	18.964
ID-425	chr4	-	115465843	115520219	ENCODE	H1-Esc	1		0.841879	9.786	11.624
ID427	chr14	+	53778909	54028719	ENCODE	H1-Esc	1		1.74049	32.307	18.562
ID428	chr2	+	54200438	54272503	ENCODE	H1-Esc	1		0.541629	33.314	61.507
ID-428	chr3	-	117165232	117235411	ENCODE	H1-Esc	1		0.462548	50.458	109.087
ID430	chr13	+	54842519	54934903	ENCODE	H1-Esc	1	HERVH-int,HERVH-int,HERVH-int,HERVH-int	6.73463	115.674	17.176
ID-430	chr3	-	117520468	117716442	ENCODE	H1-Esc	1		0.605464	93.695	154.749
ID431	chr13	+	55613472	56011924	ENCODE	H1-Esc	1	THE1D	4.12485	84.939	20.592
ID432	chrX	+	55934661	56190631	ENCODE	H1-Esc	1		1.41611	43.323	30.593
ID433	chr13	+	56157891	56460262	ENCODE	H1-Esc	1	LTR7,HERVH-int,HERVH-int,HERVH-int,HERVH-int,HERVH-int,HERVH-int,HERVH-int,LTR7	1.27187	21.674	17.041
ID-433	chr9	-	118066721	118235648	ENCODE	H1-Esc	1	LTR7,HERVH-int,HERVH-int	4.19691	75.343	17.952
ID434	chr4	+	56914988	57036001	ENCODE	H1-Esc	1		0.823251	106.951	129.913
ID-434	chr2	-	117901482	118383552	ENCODE	H1-Esc	1		3.85964	87.803	22.749
ID435	chrX	+	57163246	57282279	ENCODE	H1-Esc	1		0.634974	43.483	68.48
ID436	chr2	+	58655436	58746545	ENCODE	H1-Esc	1		4.04424	270.244	66.822
ID437	chr15	+	62682698	62857996	ENCODE	H1-Esc	1		0.60176	64.197	106.682
ID-437	chr9	-	121874244	121928319	ENCODE	H1-Esc	1		0.695263	13.429	19.315
ID438	chrX	+	64254691	64427541	ENCODE	H1-Esc	1		1.39634	83.761	59.986
ID-438	chrX	-	124220445	124331094	ENCODE	H1-Esc	1		2.08251	235.261	112.97
ID439	chr8	+	64402434	64593076	ENCODE	H1-Esc	1		0.608813	12.421	20.402
ID-439	chrX	-	125421994	125594411	ENCODE	H1-Esc	1		3.22555	76.523	23.724
ID-441	chr6	-	125912614	126038561	ENCODE	H1-Esc	1		0.896668	12.461	13.897
ID442	chr2	+	64478204	64540547	ENCODE	H1-Esc	1	LTR7,HERVH-int,HERVH-int,HERVH-int,HERVH-int,HERVH-int,HERVH-int,HERVH-int	0.0904025	27.954	309.217
ID446	chr17	+	66593409	66650430	ENCODE	H1-Esc	1		0.75872	44.332	58.43
ID-447	chr4	-	128752371	128802424	ENCODE	H1-Esc	1		1.11613	29.025	26.005
ID-448	chr11	-	129064015	129149509	ENCODE	H1-Esc	1		1.54058	159.481	103.52
ID-449	chr8	-	129573893	129629685	ENCODE	H1-Esc	1	HERVH-int,HERVH-int,HERVH-int,HERVH-int,LTR7	7.62207	142.304	18.67
ID45	chr19	+	19886468	19941978	ENCODE	GM12878	1	HERVL40-int,HERVL40-int,HERVL40-int,THE1B	1.18203	75.982	64.281
ID450	chr8	+	72587339	72685546	ENCODE	H1-Esc	1	LTR7,HERVH-int,HERVH-int,HERVH-int,HERVH-int,HERVH-int,HERVH-int	3.67618	75.325	20.49
ID-450	chr7	-	134691155	134763067	ENCODE	H1-Esc	1		0.803369	11.256	14.011
ID452	chr4	+	74123423	74186495	ENCODE	H1-Esc	1		1.33102	113.163	85.02
ID-452	chr6	-	138895288	139014642	ENCODE	H1-Esc	1		1.41065	151.141	107.143
ID454	chr18	+	75133492	75272873	ENCODE	H1-Esc	1		2.45525	55.857	22.75
ID-454	chr5	-	141175188	141232629	ENCODE	H1-Esc	1		2.17397	109.507	50.372
ID-455	chr8	-	142265290	142318517	ENCODE	H1-Esc	1		0.556438	500.014	898.598
ID456	chr8	+	75327800	75380897	ENCODE	H1-Esc	1		0.359585	46.7	129.872
ID-458	chr7	-	145773291	145946027	ENCODE	H1-Esc	1	HERVH-int,LTR7	9.2759	122.145	13.168
ID-459	chr5	-	147554975	147610844	ENCODE	H1-Esc	1		1.30295	56.789	43.585
ID-46	chr18	-	31840034	31939153	ENCODE	GM12878	1		0.776833	11.964	15.401
ID460	chr6	+	77270779	77577627	ENCODE	H1-Esc	1	LTR7,LTR40A1,LTR68,LTR40A1,LTR7	1.96163	41.414	21.112
ID-460	chr4	-	152149373	152250780	ENCODE	H1-Esc	1		1.04802	136.002	129.771
ID461	chr2	+	77315427	77406021	ENCODE	H1-Esc	1	LTR16D,LTR16D,LTR7,HERVH-int,HERVH-int,HERVH-int,HERVH-int	8.79914	147.984	16.818
ID-461	chr3	-	154934236	154999408	ENCODE	H1-Esc	1	MER51B	1.03152	11.388	11.04
ID462	chr12	+	77718686	77797138	ENCODE	H1-Esc	1		0.991684	122.471	123.498
ID-463	chr7	-	156347318	156430654	ENCODE	H1-Esc	1	MLT1K	0.919014	21.334	23.214
ID464	chr4	+	78116271	78166945	ENCODE	H1-Esc	1		0.266647	19.494	73.108
ID-465	chr1	-	159047692	159158030	ENCODE	H1-Esc	1		0.174366	15.165	86.972
ID-467	chr5	-	162768539	162864684	ENCODE	H1-Esc	1	MamGypLTR1c,MamGypLTR1d	0.968349	20.743	21.421
ID-468	chr5	-	165450162	165501109	ENCODE	H1-Esc	1		0.972579	15.89	16.338
ID470	chr6	+	83077208	83180480	ENCODE	H1-Esc	1		1.97593	63.71	32.243
ID-470	chr1	-	171165661	171221194	ENCODE	H1-Esc	1	LTR22B,HERVK22-int,LTR22B,LTR22B	2.02993	35.879	17.675
ID472	chr16	+	85202466	85315558	ENCODE	H1-Esc	1		0.611245	44.3	72.475
ID473	chr16	+	85460556	85530108	ENCODE	H1-Esc	1		3.29834	271.935	82.446
ID-473	chr3	-	175984082	176045149	ENCODE	H1-Esc	1	HERVH-int,HERVH-int,HERVH-int,HERVH-int,HERVH-int,HERVH-int,HERVH-int,LTR7	3.22313	67.328	20.889
ID474	chr16	+	85550626	85634494	ENCODE	H1-Esc	1		1.12825	334.421	296.407
ID475	chr12	+	85711584	85770813	ENCODE	H1-Esc	1		3.35657	73.492	21.895
ID476	chr5	+	85960065	86030052	ENCODE	H1-Esc	1	MLT1I	4.22134	88.513	20.968
ID-477	chr2	-	186645445	186709796	ENCODE	H1-Esc	1		2.73313	126.131	46.149
ID478	chr6	+	86388644	86649027	ENCODE	H1-Esc	1		1.01907	17.529	17.201
ID479	chr3	+	88108374	88169648	ENCODE	H1-Esc	1	MLT1J	1.27078	168.004	132.205
ID-48	chr5	-	34069340	34151583	ENCODE	GM12878	1		5.91001	188.612	31.914
ID-481	chr2	-	188591609	188898442	ENCODE	H1-Esc	1	LTR7,THE1C-int,HERVH-int,HERVH-int,HERVH-int	0.680253	10.331	15.187
ID482	chr8	+	89339963	89518519	ENCODE	H1-Esc	1		1.85767	35.84	19.293
ID484	chr11	+	89973817	90091108	ENCODE	H1-Esc	1	LTR16A	6.66018	326.282	48.99
ID-484	chr2	-	193966170	194035965	ENCODE	H1-Esc	1		0.813646	12.736	15.653
ID486	chr11	+	91955962	92084495	ENCODE	H1-Esc	1		1.73263	184.409	106.433
ID-487	chr1	-	232664443	232766449	ENCODE	H1-Esc	1		1.17403	100.637	85.719
ID488	chr6	+	94580864	94658128	ENCODE	H1-Esc	1		0.384228	25.706	66.903
ID489	chr12	+	95944715	96003701	ENCODE	H1-Esc	1		0.924695	30.281	32.747
ID-489	chr1	-	244745256	244796467	ENCODE	H1-Esc	1	ERVL-E-int,ERVL-E-int	0.879317	17.669	20.094
ID-490	chr6	-	1249368	1314198	ENCODE	HelaS3	1		1.35823	30.241	22.265
ID492	chrX	+	97828579	97894019	ENCODE	H1-Esc	1	LTR49,LTR60,LTR60,HERV17-int	10.3496	253.171	24.462
ID-492	chr18	-	3323132	3385166	ENCODE	HelaS3	1	MER57B1,LTR16E1	6.2709	126.459	20.166
ID493	chr15	+	97836477	97907704	ENCODE	H1-Esc	1		4.76143	105.161	22.086
ID494	chrX	+	97944635	98229692	ENCODE	H1-Esc	1		4.24908	58.667	13.807
ID-494	chr3	-	8831475	8902918	ENCODE	HelaS3	1		1.08619	26.287	24.201
ID495	chr6	+	98227494	98322094	ENCODE	H1-Esc	1	LTR7,HERVH-int,HERVH-int,HERVH-int	0.363976	17.552	48.223
ID497	chr5	+	102090306	102201301	ENCODE	H1-Esc	1		1.68678	447.95	265.565
ID-499	chr9	-	10972776	11065117	ENCODE	HelaS3	1	LTR48,LTR9	18.3225	270.679	14.773
ID5	chr8	+	2584413	2760355	ENCODE	GM12878	1	MLT2C2,LTR16A,LTR12E,LTR12E	5.02521	99.675	19.835
ID-50	chr14	-	34562723	34654529	ENCODE	GM12878	1		0.313782	12.684	40.423
ID502	chr4	+	104176999	104379632	ENCODE	H1-Esc	1		2.20029	43.403	19.726
ID-502	chr18	-	20448314	20504814	ENCODE	HelaS3	1		0.920473	19.85	21.565
ID503	chrX	+	107178991	107270235	ENCODE	H1-Esc	1		1.86249	271.682	145.87
ID507	chr3	+	112142157	112204786	ENCODE	H1-Esc	1	HERVH-int,HERVH-int,HERVH-int,HERVH-int,HERVH-int,LTR7	5.01437	117.617	23.456
ID508	chr3	+	112383623	112660404	ENCODE	H1-Esc	1		5.22008	93.194	17.853
ID-508	chr9	-	28892966	29213952	ENCODE	HelaS3	1		1.07768	73.877	68.552
ID509	chr4	+	113625461	113738258	ENCODE	H1-Esc	1		2.61047	60.495	23.174
ID-509	chr5	-	34044405	34150582	ENCODE	HelaS3	1		5.02906	180.307	35.853
ID-51	chr11	-	35042262	35095520	ENCODE	GM12878	1		0.204502	97.005	474.348
ID510	chr6	+	114662426	114721411	ENCODE	H1-Esc	1		1.56413	62.881	40.202
ID511	chr6	+	114749300	115122264	ENCODE	H1-Esc	1	HERVH-int,HERVH-int,HERVH-int,LTR7	2.99042	54.028	18.067
ID512	chr8	+	115018098	115131931	ENCODE	H1-Esc	1		1.97216	32.014	16.233
ID513	chr3	+	115035887	115302789	ENCODE	H1-Esc	1		0.889423	19.417	21.831
ID-513	chr2	-	42003378	42053571	ENCODE	HelaS3	1		18.8111	440.764	23.431
ID-514	chr5	-	44716134	44810037	ENCODE	HelaS3	1		7.09099	969.026	136.656
ID-516	chr17	-	45457669	45508039	ENCODE	HelaS3	1		1.43315	78.422	54.72
ID517	chrX	+	115953833	116110518	ENCODE	H1-Esc	1	HERVH-int,HERVH-int,HERVH-int,LTR7	1.38598	14.726	10.625
ID518	chr9	+	118235533	118343037	ENCODE	H1-Esc	1	LTR7,HERVH-int,HERVH-int	0.691867	22.934	33.148
ID519	chr5	+	120038831	120089512	ENCODE	H1-Esc	1	HERVH-int,HERVH-int,HERVH-int,HERVH-int,HERVH-int,LTR7	0.134169	21.787	162.385
ID52	chr8	+	22551112	22652217	ENCODE	GM12878	1		1.52807	120.342	78.754
ID-52	chr15	-	35383515	35530327	ENCODE	GM12878	1	LTR7Y,HERVH-int	0.430334	49.096	114.088
ID-520	chr14	-	48940513	49274783	ENCODE	HelaS3	1	LTR22C	0.158669	38.024	239.644
ID-521	chr15	-	50412150	50476107	ENCODE	HelaS3	1		1.43394	67.51	47.08
ID-522	chr13	-	56093378	56156529	ENCODE	HelaS3	1	LTR7,HERVH-int,HERVH-int,HERVH-int,HERVH-int,HERVH-int,HERVH-int,HERVH-int,LTR7	0.561985	12.539	22.312
ID523	chrX	+	124528346	124674646	ENCODE	H1-Esc	1	HERVH-int,HERVH-int,HERVH-int,HERVH-int,HERVH-int,HERVH-int,LTR7,MER4E1	1.38073	16.312	11.814
ID-523	chr15	-	58571738	58624331	ENCODE	HelaS3	1		0.164575	51.32	311.834
ID525	chrX	+	125243770	125299946	ENCODE	H1-Esc	1		1.23488	19.137	15.497
ID527	chr12	+	125670090	125807925	ENCODE	H1-Esc	1		3.52322	354.151	100.519
ID528	chr5	+	126189772	126273132	ENCODE	H1-Esc	1		0.818749	24.42	29.826
ID-529	chr10	-	63458091	63590786	ENCODE	HelaS3	1		8.87451	170.506	19.213
ID-531	chr6	-	64163851	64280854	ENCODE	HelaS3	1		3.98348	107.781	27.057
ID-534	chr10	-	65226607	65281907	ENCODE	HelaS3	1		0.33599	188.808	561.946
ID536	chr4	+	129209062	129349073	ENCODE	H1-Esc	1	MLT1L	0.70388	20.245	28.762
ID-538	chr1	-	72976651	73364979	ENCODE	HelaS3	1		6.74228	109.852	16.293
ID54	chr11	+	22846039	23197790	ENCODE	GM12878	1		1.0596	19.164	18.086
ID540	chr6	+	132271840	132402118	ENCODE	H1-Esc	1		0.699515	29.26	41.829
ID541	chr2	+	134885916	134966710	ENCODE	H1-Esc	1		0.518432	112.353	216.717
ID-541	chr8	-	77124036	77220791	ENCODE	HelaS3	1		2.52501	47.7	18.891
ID542	chr3	+	139108657	139282693	ENCODE	H1-Esc	1		1.77603	73.826	41.568
ID-543	chr12	-	79881578	79936887	ENCODE	HelaS3	1	HERVH-int,HERVH-int	4.24588	197.824	46.592
ID544	chr5	+	142081034	142147324	ENCODE	H1-Esc	1		0.114816	10.409	90.658
ID-544	chr10	-	81470497	81586352	ENCODE	HelaS3	1		0.76716	26.019	33.916
ID546	chr6	+	143857834	143928897	ENCODE	H1-Esc	1	MER34C2,MER34C2	3.17856	446.232	140.388
ID-546	chr13	-	88341814	88467050	ENCODE	HelaS3	1	LTR1	21.456	360.074	16.782
ID548	chr5	+	147326174	147402027	ENCODE	H1-Esc	1		2.33437	41.148	17.627
ID-548	chr8	-	89803560	90549441	ENCODE	HelaS3	1		3.18198	54.87	17.244
ID-549	chr8	-	90599033	90770660	ENCODE	HelaS3	1	LTR7C	1.78405	116.734	65.432
ID-55	chr9	-	36401363	36487635	ENCODE	GM12878	1		0.883456	69.073	78.185
ID550	chr2	+	154259323	154411346	ENCODE	H1-Esc	1		0.848283	110.84	130.664
ID-550	chr9	-	97262968	97317990	ENCODE	HelaS3	1		2.57208	105.35	40.959
ID551	chrX	+	154842186	154893610	ENCODE	H1-Esc	1		0.709873	32.816	46.228
ID-551	chr9	-	99639460	99701320	ENCODE	HelaS3	1	MLT1A	0.999141	60.474	60.526
ID553	chr4	+	160024182	160187214	ENCODE	H1-Esc	1		1.49208	340.889	228.465
ID-553	chr8	-	106765114	107072820	ENCODE	HelaS3	1	LTR26	4.75133	149.491	31.463
ID554	chr2	+	168148934	168672398	ENCODE	H1-Esc	1		0.728155	34.35	47.174
ID-554	chr13	-	109814874	109924376	ENCODE	HelaS3	1	LTR9,LTR7Y,HERVH-int,HERVH-int,LTR9	2.13661	216.419	101.291
ID555	chr1	+	168323626	168497863	ENCODE	H1-Esc	1		3.01793	137.696	45.626
ID557	chr2	+	174397577	174595240	ENCODE	H1-Esc	1		3.07178	60.554	19.713
ID-557	chr10	-	113578844	113826207	ENCODE	HelaS3	1		0.799161	16	20.021
ID558	chr3	+	176044055	176137052	ENCODE	H1-Esc	1	LTR7,HERVH-int,HERVH-int,HERVH-int,HERVH-int,HERVH-int,HERVH-int,HERVH-int,LTR7	0.807736	15.536	19.234
ID559	chr2	+	176458844	176564523	ENCODE	H1-Esc	1	MLT1J	2.37279	61.097	25.749
ID-559	chr8	-	115316634	115516779	ENCODE	HelaS3	1		1.96715	32.574	16.559
ID-56	chr5	-	36657605	36725324	ENCODE	GM12878	1	LTR16C,LTR16A2	1.77254	83.779	47.265
ID561	chr4	+	180091115	180265032	ENCODE	H1-Esc	1	MER4E,LTR7,HERVH-int,HERVH-int,LTR7,MER41A	0.815439	17.841	21.879
ID-562	chr11	-	129062168	129149509	ENCODE	HelaS3	1		1.61334	231.845	143.705
ID563	chr2	+	186289490	186603235	ENCODE	H1-Esc	1		1.1728	48.032	40.955
ID-564	chr4	-	130694036	130775525	ENCODE	HelaS3	1		5.21061	116.999	22.454
ID565	chr2	+	194366227	194648705	ENCODE	H1-Esc	1	LTR12C,LTR12C,MER61-int,LTR1	3.73324	147.127	39.41
ID-565	chr5	-	137161348	137225181	ENCODE	HelaS3	1		0.826481	74.761	90.457
ID566	chr2	+	196451003	196520228	ENCODE	H1-Esc	1		5.50526	205.66	37.357
ID567	chr2	+	207677147	207775658	ENCODE	H1-Esc	1	HERVH-int,HERVH-int,HERVH-int,HERVH-int,LTR7	0.46384	19.19	41.372
ID569	chr1	+	223203232	223254391	ENCODE	H1-Esc	1	HERVH-int,HERVH-int,HERVH-int,LTR7	1.42795	25.516	17.869
ID-569	chr6	-	138922429	139014448	ENCODE	HelaS3	1		1.3994	180.945	129.302
ID570	chr1	+	232253941	232462192	ENCODE	H1-Esc	1	LTR7,HERVH-int,HERVH-int,HERVH-int,HERVH-int	2.58004	47.385	18.366
ID-570	chr2	-	139047990	139259300	ENCODE	HelaS3	1		2.84375	57.31	20.153
ID-571	chr6	-	141121236	141219567	ENCODE	HelaS3	1	MER61-int,MER61-int,MER61A	3.26207	143.094	43.866
ID-572	chr5	-	145015003	145076604	ENCODE	HelaS3	1		0.777195	45.347	58.347
ID574	chrX	+	7895412	8092075	ENCODE	HelaS3	1		0.573596	26.912	46.918
ID-574	chr4	-	152178369	152246929	ENCODE	HelaS3	1		1.02464	190.152	185.58
ID-576	chr4	-	158608880	158745538	ENCODE	HelaS3	1		2.79383	66.426	23.776
ID-578	chr6	-	166123541	166192290	ENCODE	HelaS3	1		0.443677	55.406	124.879
ID-579	chr5	-	173097387	173173316	ENCODE	HelaS3	1		0.950564	56.396	59.329
ID-584	chr6	-	1109951	1314082	ENCODE	HepG2	1		1.14665	21.526	18.773
ID586	chr4	+	24322996	24392567	ENCODE	HelaS3	1	LTR7Y,HERVH-int,HERVH-int	10.2577	210.457	20.517
ID-586	chr9	-	3109714	3181630	ENCODE	HepG2	1	MER74A	0.52478	34.593	65.919
ID587	chr2	+	24714074	24766542	ENCODE	HelaS3	1	LTR65	0.498059	140.453	282.001
ID588	chr20	+	25677245	25728823	ENCODE	HelaS3	1	MER4D0,MER4D0,MER4D0	0.358123	36.29	101.334
ID-589	chr5	-	5326756	5422654	ENCODE	HepG2	1		1.04724	20.992	20.045
ID-590	chr4	-	6591411	6642298	ENCODE	HepG2	1		1.1322	20.203	17.844
ID-592	chr3	-	8823964	8902143	ENCODE	HepG2	1		1.06536	24.434	22.935
ID594	chr21	+	30752793	30967729	ENCODE	HelaS3	1		0.428247	47.774	111.557
ID595	chr9	+	31848666	32360215	ENCODE	HelaS3	1	MER61A,MER61-int	3.70005	65.365	17.666
ID597	chr7	+	34214658	34271425	ENCODE	HelaS3	1		0.991428	21.281	21.465
ID598	chr2	+	35400114	35662151	ENCODE	HelaS3	1	LTR6A	0.879191	17.83	20.28
ID60	chr2	+	24714094	24775090	ENCODE	GM12878	1	LTR65	0.527363	129.842	246.21
ID-60	chr7	-	37795270	37866523	ENCODE	GM12878	1	MER31B	0.62182	16.791	27.003
ID-601	chr20	-	13113492	13208160	ENCODE	HepG2	1		0.653945	16.758	25.626
ID-602	chr3	-	13114773	13325970	ENCODE	HepG2	1	LTR16A	0.506641	38.104	75.209
ID603	chr14	+	39899943	39959510	ENCODE	HelaS3	1	LTR9B,LTR42	0.552286	27.442	49.688
ID-605	chr2	-	13503282	13673883	ENCODE	HepG2	1	Harlequin-int,Harlequin-int,Harlequin-int,LTR2,THE1D	12.2065	127.619	10.455
ID606	chr3	+	42055189	42105812	ENCODE	HelaS3	1	MER66C	0.70933	110.188	155.341
ID607	chr12	+	46776752	47012247	ENCODE	HelaS3	1		5.66427	530.629	93.68
ID-610	chrX	-	14719960	14779866	ENCODE	HepG2	1		1.48442	14.292	9.628
ID613	chr13	+	56154695	56230004	ENCODE	HelaS3	1	LTR7,HERVH-int,HERVH-int,HERVH-int,HERVH-int,HERVH-int,HERVH-int,HERVH-int,LTR7	1.56457	23.057	14.737
ID614	chr15	+	56306567	56492461	ENCODE	HelaS3	1	MER34C2,MLT2A2	5.45434	167.59	30.726
ID615	chrX	+	57163245	57286296	ENCODE	HelaS3	1		0.635257	42.843	67.442
ID-615	chr20	-	15905193	15966614	ENCODE	HepG2	1	Harlequin-int,Harlequin-int,Harlequin-int,Harlequin-int,Harlequin-int,Harlequin-int,LTR8,Harlequin-int,Harlequin-int,LTR2B	39.9294	813.602	20.376
ID616	chr1	+	59041771	59093871	ENCODE	HelaS3	1		0.367407	74.939	203.967
ID617	chr15	+	62682281	62759467	ENCODE	HelaS3	1		0.585106	124.809	213.31
ID619	chr13	+	64649931	64748876	ENCODE	HelaS3	1	MER52A,MER52A,MER52-int,MER50-int,MER52A,LTR12C,LTR12C,MER52A	2.62958	63.791	24.259
ID-619	chr21	-	16704998	16817978	ENCODE	HepG2	1		4.51716	93.058	20.601
ID62	chr20	+	25677256	25739035	ENCODE	GM12878	1	MER4D0,MER4D0,MER4D0	0.569296	49.038	86.138
ID-62	chr12	-	38455202	38529281	ENCODE	GM12878	1		0.560739	6.07	10.825
ID620	chr4	+	66863894	67041419	ENCODE	HelaS3	1	LTR83,MLT1N2	2.00802	105.614	52.596
ID-621	chr2	-	19365254	19509255	ENCODE	HepG2	1		1.20205	19.734	16.417
ID629	chr10	+	77191180	77542109	ENCODE	HelaS3	1	MLT1A0	1.49285	161.821	108.397
ID633	chr5	+	84958992	85099690	ENCODE	HelaS3	1		4.33926	83.509	19.245
ID635	chr16	+	85584805	85644881	ENCODE	HelaS3	1		1.06991	440.812	412.01
ID-635	chr18	-	32444540	32513601	ENCODE	HepG2	1	MLT1K	0.411856	13.048	31.681
ID-636	chr18	-	33252842	33311121	ENCODE	HepG2	1	MER73,LTR18B	7.62112	151.081	19.824
ID638	chr3	+	88108029	88165046	ENCODE	HelaS3	1	MLT1J	1.3156	182.12	138.431
ID-638	chr21	-	33857860	33942349	ENCODE	HepG2	1		0.928271	34.864	37.558
ID-639	chr5	-	34069353	34150593	ENCODE	HepG2	1		5.91002	190.941	32.308
ID640	chr5	+	90765537	90926357	ENCODE	HelaS3	1		4.20214	98.847	23.523
ID-640	chr5	-	34193454	34245918	ENCODE	HepG2	1	LTR12E,MER110,MER110	3.5071	19.752	5.632
ID641	chr5	+	95326962	95381055	ENCODE	HelaS3	1		1.19174	22.991	19.292
ID-642	chr15	-	34695658	34807128	ENCODE	HepG2	1		4.04674	648.915	160.355
ID643	chr8	+	95906995	95968200	ENCODE	HelaS3	1		1.82168	212.439	116.617
ID-644	chr14	-	35362746	35452146	ENCODE	HepG2	1	MER57B1,LTR36	1.55709	63.213	40.597
ID645	chrX	+	97828826	97882019	ENCODE	HelaS3	1	LTR49,LTR60,LTR60,HERV17-int	10.3773	294.404	28.37
ID-645	chr22	-	35493600	35629291	ENCODE	HepG2	1	LTR78B,LTR16C,LTR78B,THE1D	1.34524	62.134	46.188
ID646	chrX	+	97945503	98179019	ENCODE	HelaS3	1		4.51203	69.765	15.462
ID647	chr5	+	102090270	102199861	ENCODE	HelaS3	1		1.67573	448.691	267.759
ID-647	chr9	-	36401381	36487658	ENCODE	HepG2	1		0.992125	85.921	86.603
ID649	chr7	+	102795749	102858119	ENCODE	HelaS3	1	HERVE_a-int,HERVE_a-int,HERVIP10FH-int,HERVIP10FH-int	1.50898	24.942	16.529
ID-649	chr6	-	37032096	37105818	ENCODE	HepG2	1		0.603446	31.699	52.53
ID-65	chr13	-	38873568	38924498	ENCODE	GM12878	1		1.25489	99.745	79.485
ID653	chr3	+	115508652	115923786	ENCODE	HelaS3	1	LTR12C,LTR12C,MLT2A1	3.85097	76.669	19.909
ID-653	chr13	-	38870302	38924603	ENCODE	HepG2	1		1.23528	93.533	75.718
ID-656	chr21	-	40364167	40457000	ENCODE	HepG2	1		4.25663	171.972	40.401
ID657	chr6	+	120326671	120642328	ENCODE	HelaS3	1	MER57D,THE1D,MER57D	4.85641	134.78	27.753
ID-657	chr13	-	40667192	40766952	ENCODE	HepG2	1		0.37558	13.771	36.666
ID-658	chr13	-	40795517	40917090	ENCODE	HepG2	1		0.321371	23.472	73.037
ID-659	chr17	-	41383911	41438728	ENCODE	HepG2	1	LTR18B,PRIMA41-int,MER41C,LTR52	0.422491	457.573	1083.04
ID-66	chr12	-	39865017	39937145	ENCODE	GM12878	1	MER51B,MER48	0.414318	8.172	19.724
ID-660	chr6	-	41462665	41514169	ENCODE	HepG2	1		1.67677	70.022	41.76
ID661	chr11	+	123300901	123394242	ENCODE	HelaS3	1		0.39732	275.236	692.732
ID-662	chr22	-	42612293	42666435	ENCODE	HepG2	1		0.760922	52.375	68.831
ID-665	chr9	-	44056794	44118753	ENCODE	HepG2	1		0.995892	3.394	3.408
ID-668	chr2	-	46589833	46644474	ENCODE	HepG2	1		0.907563	37.201	40.99
ID671	chr2	+	154259095	154661087	ENCODE	HelaS3	1		0.690358	66.721	96.647
ID-671	chr2	-	51939195	52007001	ENCODE	HepG2	1	LTR12C	0.672811	9.965	14.811
ID672	chr6	+	158136761	158191482	ENCODE	HelaS3	1		0.50107	29.274	58.423
ID-672	chr6	-	53557697	53659683	ENCODE	HepG2	1		2.36499	84.818	35.864
ID-673	chr14	-	54009380	54080906	ENCODE	HepG2	1		3.31494	112.32	33.883
ID675	chr4	+	160114349	160187215	ENCODE	HelaS3	1		0.544226	220.787	405.69
ID-676	chr10	-	54257396	54493818	ENCODE	HepG2	1		12.6137	206.449	16.367
ID678	chr2	+	174397492	174496171	ENCODE	HelaS3	1		3.11803	61.369	19.682
ID-678	chr18	-	54986644	55092101	ENCODE	HepG2	1		0.791383	30.841	38.971
ID-679	chr14	-	55958687	56015512	ENCODE	HepG2	1		1.3271	18.728	14.112
ID-681	chr1	-	56834961	56945349	ENCODE	HepG2	1		1.17845	36.915	31.325
ID682	chr2	+	215673833	215771210	ENCODE	HelaS3	1		2.28087	40.043	17.556
ID683	chr2	+	237074886	237136731	ENCODE	HelaS3	1		1.79934	45.025	25.023
ID-683	chr2	-	58160600	58274467	ENCODE	HepG2	1		2.19997	67.174	30.534
ID-684	chr15	-	58572458	58625402	ENCODE	HepG2	1		0.167371	50.98	304.592
ID685	chr4	+	2536418	2596401	ENCODE	HepG2	1		1.77393	202.464	114.133
ID686	chr9	+	3526086	3689389	ENCODE	HepG2	1	MSTA	0.761027	88.824	116.716
ID-686	chrX	-	62511127	62565546	ENCODE	HepG2	1		1.19381	31.993	26.799
ID688	chr12	+	4140976	4272383	ENCODE	HepG2	1		2.20344	47.601	21.603
ID-689	chr6	-	64165010	64283735	ENCODE	HepG2	1		3.36997	107.856	32.005
ID-69	chr22	-	42611664	42666677	ENCODE	GM12878	1		2.15886	216.94	100.488
ID-691	chr2	-	64881163	64978143	ENCODE	HepG2	1		1.59406	123.034	77.183
ID692	chr9	+	6645849	6697192	ENCODE	HepG2	1	LTR33B	2.74582	154.348	56.212
ID-692	chr2	-	65175044	65283330	ENCODE	HepG2	1	MLT1N2,MLT1K	0.614091	47.974	78.122
ID-693	chr3	-	65254961	65311271	ENCODE	HepG2	1	MLT1J1	0.947617	17.222	18.174
ID-694	chr7	-	65871522	65958643	ENCODE	HepG2	1		1.10609	37.805	34.179
ID695	chrX	+	7895504	8093274	ENCODE	HepG2	1		0.575584	26.752	46.478
ID-696	chr14	-	66770191	66961201	ENCODE	HepG2	1		3.40532	59.348	17.428
ID697	chr1	+	8137444	8208380	ENCODE	HepG2	1		2.26994	85.041	37.464
ID-699	chr15	-	67269337	67352002	ENCODE	HepG2	1		9.91945	417.093	42.048
ID7	chr9	+	3526068	3710515	ENCODE	GM12878	1	MSTA	0.760479	84.677	111.347
ID-70	chr5	-	44738068	44809981	ENCODE	GM12878	1		7.20807	1257.54	174.463
ID-701	chr9	-	68664245	68726278	ENCODE	HepG2	1		1.60112	13.419	8.381
ID703	chr20	+	10654114	10745878	ENCODE	HepG2	1		3.61642	94.186	26.044
ID707	chr12	+	13080634	13131123	ENCODE	HepG2	1	MER50,MER50,MER50	1.13059	85.985	76.053
ID709	chr17	+	14274272	14651453	ENCODE	HepG2	1	LTR16C	0.404752	21.617	53.408
ID-709	chrX	-	74744514	74869234	ENCODE	HepG2	1	Harlequin-int,Harlequin-int,Harlequin-int,LTR2B	2.17598	15.889	7.302
ID-71	chr15	-	45116920	45175685	ENCODE	GM12878	1	HUERS-P1-int,HUERS-P1-int	0.218219	66.362	304.108
ID-710	chr12	-	74689305	74903327	ENCODE	HepG2	1	LTR27B	2.69399	96.744	35.911
ID-711	chr2	-	75136024	75186051	ENCODE	HepG2	1	MER39	1.5077	60.926	40.41
ID713	chr7	+	17029669	17338190	ENCODE	HepG2	1		2.45504	100.092	40.77
ID-713	chr7	-	75681158	75750275	ENCODE	HepG2	1		8.72483	111.957	12.832
ID714	chr2	+	18741414	19188279	ENCODE	HepG2	1	MER4A	0.19957	12.824	64.258
ID715	chrX	+	19002881	19057820	ENCODE	HepG2	1	LTR5B	0.825895	10.844	13.13
ID-715	chr12	-	79857100	79939090	ENCODE	HepG2	1	HERVH-int,HERVH-int	4.47188	159.968	35.772
ID716	chr2	+	19224375	19327606	ENCODE	HepG2	1	LTR67B	0.322799	10.613	32.878
ID-716	chr16	-	80177967	80299707	ENCODE	HepG2	1		0.879781	23.484	26.693
ID718	chr12	+	19700990	19769249	ENCODE	HepG2	1		1.72584	135.023	78.236
ID-718	chr10	-	81402221	81469475	ENCODE	HepG2	1		1.35963	34.139	25.109
ID719	chr19	+	19887376	19943853	ENCODE	HepG2	1	HERVL40-int,HERVL40-int,HERVL40-int,THE1B	1.27268	73.878	58.049
ID-719	chr14	-	81479603	81582565	ENCODE	HepG2	1		0.720379	25.214	35.001
ID72	chr16	+	29133435	29185519	ENCODE	GM12878	1		0.2263	17.708	78.25
ID-72	chrX	-	45631864	45705937	ENCODE	GM12878	1		0.563736	312.438	554.228
ID-720	chr10	-	81526202	81586326	ENCODE	HepG2	1		0.701907	27.42	39.065
ID-721	chr6	-	82278885	82454249	ENCODE	HepG2	1		0.559068	22.266	39.827
ID723	chr16	+	20685401	20770214	ENCODE	HepG2	1	LTR15,HERV15-int,HERV15-int,HERV15-int,HERV15-int,HERV15-int,HERV15-int	1.16598	161.96	138.905
ID-723	chr6	-	82532856	82811531	ENCODE	HepG2	1		0.825747	18.505	22.41
ID724	chr2	+	21293405	21532489	ENCODE	HepG2	1		1.72106	43.085	25.034
ID-725	chr14	-	83903261	84107064	ENCODE	HepG2	1	THE1D	1.46412	43.086	29.428
ID727	chr11	+	22846064	22929835	ENCODE	HepG2	1		0.700995	15.499	22.11
ID-728	chr5	-	85518867	85866690	ENCODE	HepG2	1	LTR2C,HERVE_a-int,HERVE-int,LTR12C,HERVE-int	13.1828	178.64	13.551
ID729	chr15	+	23959218	24040038	ENCODE	HepG2	1		0.984926	27.05	27.464
ID-729	chr1	-	86049760	86113039	ENCODE	HepG2	1		1.43318	27.034	18.863
ID731	chr2	+	24714072	24775138	ENCODE	HepG2	1	LTR65	0.528043	129.945	246.088
ID732	chr22	+	25348635	25400084	ENCODE	HepG2	1		1.01541	202.588	199.514
ID733	chr20	+	25677246	25743693	ENCODE	HepG2	1	MER4D0,MER4D0,MER4D0	0.565893	45.59	80.563
ID-733	chr1	-	88171355	88270250	ENCODE	HepG2	1		1.21051	28.855	23.837
ID734	chr6	+	25836178	25892831	ENCODE	HepG2	1	LTR46-int,ERV3-16A3_I-int	1.03905	23.919	23.02
ID735	chr6	+	27869137	27924558	ENCODE	HepG2	1	LTR49,LTR49,MLT1B,MLT1B,MER65A	4.61805	84.03	18.196
ID-735	chr1	-	89915573	89991013	ENCODE	HepG2	1	MLT1J	2.20529	26.759	12.134
ID-736	chr8	-	90558025	90770236	ENCODE	HepG2	1	LTR7C	1.77254	108.875	61.423
ID739	chr21	+	30753114	30967564	ENCODE	HepG2	1		0.425239	47.483	111.662
ID74	chr21	+	30750163	30967532	ENCODE	GM12878	1		0.421966	47.169	111.784
ID740	chr9	+	31848189	32384148	ENCODE	HepG2	1	MER61A,MER61-int	3.83733	66.973	17.453
ID742	chr12	+	32552469	32638868	ENCODE	HepG2	1		4.40083	733.909	166.766
ID-742	chr9	-	93838011	93945015	ENCODE	HepG2	1	MLT1D	1.12746	30.022	26.628
ID-744	chr14	-	95942314	95994519	ENCODE	HepG2	1	MER65A	0.572748	117.899	205.848
ID745	chr2	+	33824514	33892416	ENCODE	HepG2	1		0.810696	19.404	23.935
ID-745	chr15	-	96670387	96784880	ENCODE	HepG2	1	LTR16A	0.596676	41.503	69.557
ID-746	chr6	-	96891564	96970033	ENCODE	HepG2	1	MER41B,MER4A1	0.860064	44.289	51.495
ID747	chr1	+	36866768	36921662	ENCODE	HepG2	1	LTR54,MER52A	1.23895	40.464	32.66
ID-747	chr9	-	97181859	97318262	ENCODE	HepG2	1		3.36814	67.063	19.911
ID748	chr9	+	38435087	38523988	ENCODE	HepG2	1		13.2629	291.386	21.97
ID-748	chr9	-	99639289	99701352	ENCODE	HepG2	1	MLT1A	0.999802	60.505	60.517
ID-751	chr3	-	99873911	99980524	ENCODE	HepG2	1	MLT1J-int,LTR7	1.84118	36.378	19.758
ID752	chr2	+	39835080	39892613	ENCODE	HepG2	1		0.0526352	19.74	375.034
ID753	chr14	+	39901807	40694454	ENCODE	HepG2	1	LTR9B,LTR42	1.21181	26.655	21.996
ID-753	chr2	-	101818225	101869375	ENCODE	HepG2	1	LTR7	0.622634	14.112	22.665
ID-754	chr5	-	101948973	102008314	ENCODE	HepG2	1	MLT1A0	3.62529	59.172	16.322
ID755	chr17	+	41621735	41702623	ENCODE	HepG2	1		1.00774	26.171	25.97
ID-755	chr15	-	102072462	102172112	ENCODE	HepG2	1	THE1C	0.473369	12.407	26.21
ID756	chr1	+	41707061	41792279	ENCODE	HepG2	1		0.441173	16.724	37.908
ID-756	chr14	-	102091293	102178138	ENCODE	HepG2	1		4.79155	88.821	18.537
ID757	chr3	+	42054581	42127118	ENCODE	HepG2	1	MER66C	0.675681	229.064	339.012
ID-757	chr5	-	103787763	104728697	ENCODE	HepG2	1	MER52A	7.10057	97.221	13.692
ID758	chr5	+	42813476	42921634	ENCODE	HepG2	1	LTR2B,Harlequin-int,Harlequin-int,Harlequin-int,Harlequin-int,Harlequin-int,Harlequin-int	0.840458	17.321	20.609
ID-758	chr1	-	104857475	105011093	ENCODE	HepG2	1	HERVE_a-int,HERVE_a-int,LTR2	19.5125	214.306	10.983
ID759	chrX	+	43170984	43227420	ENCODE	HepG2	1		0.804026	17.576	21.86
ID-759	chr3	-	105019579	105086948	ENCODE	HepG2	1		0.380211	82.275	216.393
ID76	chr14	+	32400899	32457809	ENCODE	GM12878	1		2.06148	55.994	27.162
ID760	chr12	+	46777405	47368832	ENCODE	HepG2	1		6.98041	379.762	54.404
ID761	chr19	+	47363678	47417701	ENCODE	HepG2	1		3.18633	345.969	108.579
ID762	chr12	+	50677399	50730906	ENCODE	HepG2	1	MER57D	0.497346	18.925	38.052
ID-763	chr8	-	109860543	109939349	ENCODE	HepG2	1		1.066	21.982	20.621
ID764	chr15	+	51327311	51519871	ENCODE	HepG2	1		3.16661	84.748	26.763
ID-764	chr7	-	109600974	110174787	ENCODE	HepG2	1		2.37666	32.363	13.617
ID-766	chr3	-	110557368	110608717	ENCODE	HepG2	1		3.07373	180.846	58.836
ID768	chr2	+	54198216	54342148	ENCODE	HepG2	1		0.679401	32.082	47.221
ID-769	chr9	-	111517510	111609353	ENCODE	HepG2	1	MSTA	3.73826	75.625	20.23
ID77	chr14	+	32670514	32726029	ENCODE	GM12878	1		1.31818	108.132	82.031
ID-770	chr10	-	113603730	113826197	ENCODE	HepG2	1		0.850533	16.838	19.797
ID-771	chr3	-	115269441	115511380	ENCODE	HepG2	1	LTR12C,LTR12C,MLT2A1,HERVH-int,HERVH-int,HERVH-int,HERVH-int	1.04186	19.09	18.323
ID773	chr6	+	56264721	56317258	ENCODE	HepG2	1	MER21C,LTR22,MER21C	1.30788	24.49	18.725
ID774	chr5	+	56946406	56996712	ENCODE	HepG2	1		1.26265	51.588	40.857
ID775	chrX	+	57163249	57312392	ENCODE	HepG2	1		0.616926	37.986	61.573
ID-775	chr11	-	116444045	116538189	ENCODE	HepG2	1		5.08259	98.709	19.421
ID777	chr15	+	62682713	62867346	ENCODE	HepG2	1		0.588998	60.291	102.362
ID779	chr1	+	63153289	63234052	ENCODE	HepG2	1		3.01878	246.097	81.522
ID78	chr16	+	33403643	33454086	ENCODE	GM12878	1	LTR6A	5.42325	138.282	25.498
ID780	chrX	+	64254665	64668025	ENCODE	HepG2	1		1.60934	87.622	54.446
ID782	chr13	+	64649929	64981981	ENCODE	HepG2	1	MER52A,MER52A,MER52-int,MER50-int,MER52A,LTR12C,LTR12C,MER52A	2.19445	37.22	16.961
ID-783	chr7	-	119087731	119547919	ENCODE	HepG2	1	THE1A,THE1A-int	25.6012	357.214	13.953
ID-784	chr7	-	121813423	121879255	ENCODE	HepG2	1		3.43933	60.123	17.481
ID785	chr7	+	66309992	66376263	ENCODE	HepG2	1	LTR24B,LTR24B	0.924081	41.348	44.745
ID-786	chr8	-	123587024	123690580	ENCODE	HepG2	1	MSTB,LTR78,LTR78	3.96872	108.878	27.434
ID788	chr4	+	66864324	67307773	ENCODE	HepG2	1	LTR83,MLT1N2	2.69265	57.025	21.178
ID789	chr10	+	67330235	67588352	ENCODE	HepG2	1	MER61A,MER61-int,MER61-int	0.663601	33.048	49.801
ID-789	chr5	-	125500675	125706108	ENCODE	HepG2	1		0.0977893	19.025	194.551
ID-79	chr15	-	54215812	54269231	ENCODE	GM12878	1		9.92281	174.433	17.579
ID793	chr4	+	74124609	74196139	ENCODE	HepG2	1		1.33192	101.793	76.426
ID-793	chr4	-	128731424	128802632	ENCODE	HepG2	1		1.2276	23.533	19.17
ID-794	chr11	-	129063775	129150395	ENCODE	HepG2	1		1.5664	185.335	118.319
ID-795	chr11	-	129450860	129685705	ENCODE	HepG2	1	LTR12D,LTR12D	0.806161	32.502	40.317
ID796	chr7	+	76258023	76362070	ENCODE	HepG2	1		2.32218	19.922	8.579
ID-797	chr5	-	130701924	130754450	ENCODE	HepG2	1		0.602217	41.718	69.274
ID-798	chr4	-	130702197	130775512	ENCODE	HepG2	1		5.8426	125.201	21.429
ID799	chr10	+	77188338	77509447	ENCODE	HepG2	1	MLT1A0	1.51967	168.231	110.702
ID-8	chr8	-	8060709	8143188	ENCODE	GM12878	1	MamGypLTR1a,LTR78	1.49207	188.089	126.059
ID800	chr4	+	78115127	78166947	ENCODE	HepG2	1		0.260049	19.059	73.29
ID-800	chr3	-	138478519	138554346	ENCODE	HepG2	1		1.09631	130.884	119.386
ID801	chr4	+	78271184	78336672	ENCODE	HepG2	1	LTR2	0.270886	14.808	54.665
ID-802	chr6	-	138896033	139014645	ENCODE	HepG2	1		1.40795	151.801	107.817
ID-803	chr2	-	138814682	139259338	ENCODE	HepG2	1		1.97181	34.339	17.415
ID804	chr8	+	79716615	79903927	ENCODE	HepG2	1		0.354775	142.676	402.159
ID-804	chr7	-	139593962	139677172	ENCODE	HepG2	1	MLT2C1,THE1B	4.43423	78.814	17.774
ID806	chr6	+	80247212	80340236	ENCODE	HepG2	1		0.854175	206.443	241.687
ID-806	chr6	-	141034658	141219589	ENCODE	HepG2	1	MER61-int,MER61-int,MER61A	3.40213	94.13	27.668
ID-807	chr6	-	141778752	141891003	ENCODE	HepG2	1		3.11041	54.538	17.534
ID-809	chr4	-	145567418	145676852	ENCODE	HepG2	1		6.33704	126.95	20.033
ID812	chr5	+	82167410	82220008	ENCODE	HepG2	1		0.634295	30.41	47.943
ID-812	chr7	-	148055670	148134060	ENCODE	HepG2	1	LOR1a,LTR1B,LTR1	2.33854	149.068	63.744
ID814	chr14	+	84105122	84340575	ENCODE	HepG2	1	THE1D	2.51602	46.871	18.629
ID815	chr16	+	85203120	85268483	ENCODE	HepG2	1		0.57296	35.924	62.699
ID-815	chrX	-	150574655	150707091	ENCODE	HepG2	1	MER61-int,MER61-int,MER61-int,MER61-int,MER61C	2.93586	26.593	9.058
ID816	chr16	+	85446274	85644951	ENCODE	HepG2	1		1.44633	187.985	129.974
ID-816	chr3	-	151395698	151488511	ENCODE	HepG2	1		7.46036	98.626	13.22
ID817	chr14	+	86400957	86465364	ENCODE	HepG2	1	MLT2A1,LTR12F	1.65583	118.392	71.5
ID-817	chr4	-	152175949	152250118	ENCODE	HepG2	1		1.02814	178.891	173.994
ID-818	chrX	-	154306523	154376162	ENCODE	HepG2	1		1.53277	43.808	28.581
ID819	chr11	+	87053578	87198075	ENCODE	HepG2	1		6.10581	137.863	22.579
ID820	chr11	+	88071038	88156849	ENCODE	HepG2	1	MER21A	0.78672	39.336	50
ID-820	chr7	-	156285302	156430936	ENCODE	HepG2	1	MLT1K	0.954604	20.061	21.015
ID821	chr3	+	88107799	88168033	ENCODE	HepG2	1	MLT1J	1.33286	179.086	134.362
ID822	chr11	+	89984247	90198196	ENCODE	HepG2	1	MSTA,MER51E	7.73038	207.839	26.886
ID825	chr7	+	92463407	92575529	ENCODE	HepG2	1		18.7311	477.399	25.487
ID827	chr14	+	94946542	95024621	ENCODE	HepG2	1		0.969145	27.829	28.715
ID828	chr5	+	95297151	95404387	ENCODE	HepG2	1		1.10714	63.14	57.03
ID-828	chr5	-	173107839	173173236	ENCODE	HepG2	1		0.949284	65.044	68.519
ID83	chr3	+	34459896	34540358	ENCODE	GM12878	1		6.76696	339.329	50.145
ID830	chr5	+	96518512	96748891	ENCODE	HepG2	1		1.31807	31.009	23.526
ID832	chr15	+	96884419	96937753	ENCODE	HepG2	1		3.88079	311.336	80.225
ID-833	chr4	-	185462593	185547317	ENCODE	HepG2	1	MER11B	0.937196	11.177	11.926
ID-834	chr2	-	186603589	187351294	ENCODE	HepG2	1	MLT1B,MLT1N2	0.466822	46.375	99.342
ID835	chr13	+	97793998	97855953	ENCODE	HepG2	1		2.416	169.514	70.163
ID-835	chr3	-	187526139	187583137	ENCODE	HepG2	1		2.32881	51.774	22.232
ID-836	chr4	-	190063451	190285453	ENCODE	HepG2	1		0.499698	12.401	24.817
ID837	chr5	+	102090867	102199861	ENCODE	HepG2	1		1.76848	447.906	253.272
ID-837	chr4	-	190592269	190643700	ENCODE	HepG2	1		1.86699	112.6	60.311
ID-838	chr2	-	191530218	191677940	ENCODE	HepG2	1		10.1275	314.621	31.066
ID-839	chr2	-	192051668	192110940	ENCODE	HepG2	1		0.768728	22.011	28.633
ID84	chr13	+	34555058	34617675	ENCODE	GM12878	1		0.804987	14.464	17.968
ID-840	chr1	-	192296996	192373637	ENCODE	HepG2	1		14.273	240.929	16.88
ID841	chr12	+	102708766	102844357	ENCODE	HepG2	1	MER41-int	1.79392	38.171	21.278
ID842	chr5	+	103415558	103936642	ENCODE	HepG2	1		12.1998	374.033	30.659
ID-842	chr1	-	192475835	192708706	ENCODE	HepG2	1	MER51A	1.46551	80.483	54.918
ID844	chr4	+	104176973	104560471	ENCODE	HepG2	1		1.28303	24.18	18.846
ID-844	chr1	-	206076932	206137829	ENCODE	HepG2	1		0.44466	5.954	13.39
ID847	chr5	+	109341597	109858706	ENCODE	HepG2	1	MER11A	8.73506	170.255	19.491
ID848	chr11	+	112141751	112255665	ENCODE	HepG2	1		2.60236	74.149	28.493
ID849	chr6	+	113201334	113343759	ENCODE	HepG2	1	MLT1B,MER52C,MER52C,MLT1B	3.79097	75.952	20.035
ID-849	chr3	-	4853733	4910480	ENCODE	HUVEC	1		0.297948	65.543	219.981
ID850	chr2	+	113520656	113629427	ENCODE	HepG2	1	LOR1b	0.0820753	50.339	613.327
ID-851	chr11	-	6548239	6612563	ENCODE	HUVEC	1	MER52A	0.918708	30.864	33.595
ID852	chr6	+	114662414	114737544	ENCODE	HepG2	1		1.67693	59.506	35.485
ID853	chr6	+	114748723	114937061	ENCODE	HepG2	1	LTR7,HERVH-int,HERVH-int,HERVH-int,HERVH-int,LTR7	4.00402	71.628	17.889
ID-853	chr3	-	8829341	8910717	ENCODE	HUVEC	1		1.1228	26.507	23.608
ID856	chr3	+	115509802	115795493	ENCODE	HepG2	1	LTR12C,LTR12C,MLT2A1,HERVH-int,HERVH-int,HERVH-int	5.12677	105.063	20.493
ID858	chr1	+	117008255	117125361	ENCODE	HepG2	1		0.451675	56.645	125.411
ID859	chr2	+	118900190	118972600	ENCODE	HepG2	1		1.03101	24.868	24.12
ID-859	chr9	-	14924476	14986809	ENCODE	HUVEC	1		2.55736	45.879	17.94
ID-86	chr2	-	58160513	58274548	ENCODE	GM12878	1		2.2048	67.222	30.489
ID861	chr6	+	119668896	119722156	ENCODE	HepG2	1		0.863071	37.106	42.993
ID-862	chr7	-	16035234	16126853	ENCODE	HUVEC	1		4.32386	110.812	25.628
ID863	chr6	+	120326283	121124483	ENCODE	HepG2	1	MER57D,THE1D,MER57D	3.67191	75.142	20.464
ID-863	chr21	-	16164080	16263001	ENCODE	HUVEC	1		0.256404	55.311	215.718
ID864	chr4	+	120988033	121048699	ENCODE	HepG2	1	MLT1E3,MER95	0.554303	18.246	32.917
ID-864	chr8	-	16141187	16606313	ENCODE	HUVEC	1		0.634223	99.54	156.948
ID866	chr8	+	121879976	122054381	ENCODE	HepG2	1	MER57A1	2.05931	37.708	18.311
ID869	chr4	+	124456993	124570227	ENCODE	HepG2	1		2.29751	48.76	21.223
ID875	chr8	+	126950446	127002845	ENCODE	HepG2	1	MER31-int,MER31B,MER31-int,MER31-int,LTR37A,MER31-int	4.65416	212.304	45.616
ID-875	chr21	-	33875574	33942233	ENCODE	HUVEC	1		0.846124	36.869	43.574
ID876	chr7	+	128171365	128276745	ENCODE	HepG2	1		0.628722	25.926	41.236
ID-876	chr5	-	34056605	34150567	ENCODE	HUVEC	1		5.32233	182.939	34.372
ID-877	chr5	-	34194387	34245293	ENCODE	HUVEC	1	LTR12E,MER110,MER110	3.43445	19.937	5.805
ID879	chr6	+	130581522	130663307	ENCODE	HepG2	1	LTR2B,HERVE_a-int,HERVE_a-int,HERVE_a-int,HERVE_a-int,Harlequin-int,Harlequin-int	2.52637	43.163	17.085
ID88	chr5	+	35247660	35482846	ENCODE	GM12878	1	MLT1A0	1.05035	17.879	17.022
ID-881	chr9	-	36401331	36487654	ENCODE	HUVEC	1		0.981678	82.51	84.05
ID882	chr3	+	139108623	139218870	ENCODE	HepG2	1		1.78005	103.889	58.363
ID884	chr5	+	141732070	141868990	ENCODE	HepG2	1		0.679674	70.264	103.379
ID-884	chr13	-	38821095	38924498	ENCODE	HUVEC	1		1.1394	51.951	45.595
ID885	chr5	+	141904929	142149194	ENCODE	HepG2	1		0.23552	22.901	97.236
ID887	chr6	+	143854920	143908218	ENCODE	HepG2	1	MER34C2,MER34C2	3.33323	577.336	173.206
ID89	chr6	+	37484486	37555342	ENCODE	GM12878	1	LTR33,LTR33,LTR33	0.444686	56.504	127.065
ID890	chrX	+	146262562	146334256	ENCODE	HepG2	1		0.712058	110.433	155.09
ID891	chr6	+	147981806	148662128	ENCODE	HepG2	1	MSTA	1.98431	65.008	32.761
ID-891	chr22	-	42611527	42667338	ENCODE	HUVEC	1		2.13638	225.702	105.647
ID892	chr3	+	148937190	149003967	ENCODE	HepG2	1	MLT1E3,MLT1E3,MER57E1,THE1B,THE1B-int,THE1B	15.5846	287.77	18.465
ID893	chr2	+	150443614	150880387	ENCODE	HepG2	1		0.637508	17.265	27.082
ID-894	chr19	-	45062969	45113505	ENCODE	HUVEC	1	LTR78	1.40287	32.59	23.231
ID-896	chr10	-	45674019	45731655	ENCODE	HUVEC	1		2.01144	27.42	13.632
ID-897	chr12	-	47974974	48047200	ENCODE	HUVEC	1		1.79838	29.497	16.402
ID-899	chr6	-	49136940	49294112	ENCODE	HUVEC	1		1.19288	17.379	14.569
ID-9	chr2	-	8473150	8723966	ENCODE	GM12878	1		1.0573	48.678	46.04
ID900	chr3	+	165592511	165846496	ENCODE	HepG2	1		2.00882	38.246	19.039
ID901	chr2	+	165704908	166095590	ENCODE	HepG2	1		2.45602	50.088	20.394
ID-902	chr2	-	51518919	51577350	ENCODE	HUVEC	1		0.416363	17.145	41.178
ID904	chr4	+	174301247	174403696	ENCODE	HepG2	1		0.831565	70.856	85.208
ID905	chr2	+	176457850	176820392	ENCODE	HepG2	1	MLT1J	1.69476	27.533	16.246
ID-905	chr5	-	54140604	54206494	ENCODE	HUVEC	1		0.744382	11.561	15.531
ID-906	chr14	-	54196261	54357537	ENCODE	HUVEC	1		4.23426	86.362	20.396
ID907	chr2	+	180422963	180503837	ENCODE	HepG2	1		0.630397	13.053	20.706
ID-907	chr8	-	55306680	55367664	ENCODE	HUVEC	1		1.56132	29.153	18.672
ID-909	chr4	-	56749204	56815376	ENCODE	HUVEC	1	HERV4_I-int,LTR7,HERV4_I-int,LTR61,HERV4_I-int,MER51D,MER51D	0.104412	17.85	170.957
ID910	chr1	+	185285488	185346334	ENCODE	HepG2	1		0.043502	38.819	892.35
ID911	chr2	+	188369895	188659902	ENCODE	HepG2	1		23.6838	332.07	14.021
ID-911	chrX	-	57868117	57931280	ENCODE	HUVEC	1		1.58251	66.633	42.106
ID912	chr1	+	189118769	189172401	ENCODE	HepG2	1	LTR1,MER76,MER76	21.0424	429.56	20.414
ID-912	chr2	-	58068571	58125326	ENCODE	HUVEC	1		0.839895	137.186	163.337
ID914	chr2	+	192710848	192977163	ENCODE	HepG2	1	MLT1H	1.87333	130.318	69.565
ID915	chr2	+	203641794	203696978	ENCODE	HepG2	1		0.836167	52.181	62.405
ID-915	chrX	-	62488420	62564533	ENCODE	HUVEC	1		0.880248	22.412	25.461
ID-918	chr10	-	65232081	65282219	ENCODE	HUVEC	1		0.322533	195.167	605.107
ID-92	chr3	-	64211601	64436719	ENCODE	GM12878	1		0.886438	62.157	70.12
ID-921	chr14	-	66815976	66873395	ENCODE	HUVEC	1		1.76554	40.438	22.904
ID-922	chr14	-	66907299	66961094	ENCODE	HUVEC	1		3.25444	72.818	22.375
ID923	chr4	+	2538320	2596440	ENCODE	HUVEC	1		1.79107	207.153	115.659
ID-924	chr2	-	67442505	67558770	ENCODE	HUVEC	1	MLT1A0,LTR7,HERVH-int,HERVH-int,HERVH-int	2.10771	35.496	16.841
ID-925	chr2	-	67572107	67625258	ENCODE	HUVEC	1		0.932741	24.893	26.688
ID926	chr9	+	3526096	3641292	ENCODE	HUVEC	1	MSTA	0.64423	74.837	116.165
ID-927	chr14	-	69267053	69326443	ENCODE	HUVEC	1		1.93196	67.267	34.818
ID928	chr18	+	6729286	6787239	ENCODE	HUVEC	1		2.47347	494.404	199.883
ID93	chr14	+	39901792	40609826	ENCODE	GM12878	1	LTR9B,LTR42	1.21596	26.643	21.911
ID930	chr2	+	7317688	7390409	ENCODE	HUVEC	1		0.815833	20.652	25.314
ID931	chrX	+	7895446	8011506	ENCODE	HUVEC	1		0.630544	34.12	54.112
ID-932	chr5	-	75919581	76013032	ENCODE	HUVEC	1		1.09179	15.618	14.305
ID-933	chr6	-	77393718	78078895	ENCODE	HUVEC	1	LTR1,LTR1	2.12792	35.583	16.722
ID934	chr12	+	9282065	9392254	ENCODE	HUVEC	1	MER52C	1.12384	221.626	197.205
ID-934	chr6	-	78434598	79315766	ENCODE	HUVEC	1		0.893108	12.09	13.537
ID-936	chr12	-	79816482	79939081	ENCODE	HUVEC	1	HERVH-int,HERVH-int	4.32399	134.329	31.066
ID937	chr20	+	10654951	10730588	ENCODE	HUVEC	1		3.77964	107.323	28.395
ID-937	chr3	-	80586553	80819574	ENCODE	HUVEC	1	LTR1,LTR1,MLT1I	1.68608	49.441	29.323
ID938	chr20	+	10756791	10807424	ENCODE	HUVEC	1	LTR16C	0.731037	16.596	22.702
ID939	chr10	+	10838536	11032191	ENCODE	HUVEC	1		0.507892	30.117	59.298
ID-939	chr10	-	81526225	81586535	ENCODE	HUVEC	1		0.701919	27.431	39.08
ID-94	chr10	-	64511517	64565791	ENCODE	GM12878	1		0.25368	20.079	79.151
ID940	chr12	+	11326558	11505046	ENCODE	HUVEC	1		0.281343	54.741	194.57
ID-941	chr6	-	85094762	85318808	ENCODE	HUVEC	1		3.08375	50.592	16.406
ID945	chr12	+	13071069	13132080	ENCODE	HUVEC	1		1.33832	89.516	66.887
ID-945	chr11	-	88896413	89051233	ENCODE	HUVEC	1		0.769912	7.994	10.383
ID-946	chr8	-	90569841	90771096	ENCODE	HUVEC	1	LTR7C	1.77269	114.193	64.418
ID-947	chr15	-	95497054	95562052	ENCODE	HUVEC	1		0.137288	10.135	73.823
ID95	chr11	+	41482210	41560310	ENCODE	GM12878	1		0.945091	22.186	23.475
ID-95	chr2	-	64881164	64978172	ENCODE	GM12878	1		1.47412	123.509	83.785
ID952	chr2	+	18478940	18750522	ENCODE	HUVEC	1		1.6541	59.124	35.744
ID-952	chr9	-	99639286	99706372	ENCODE	HUVEC	1		0.990889	59.165	59.709
ID953	chrX	+	19002330	19064156	ENCODE	HUVEC	1	LTR5B	0.88754	11.554	13.018
ID-955	chr3	-	104227156	104628863	ENCODE	HUVEC	1		1.70636	25.423	14.899
ID956	chr16	+	20685728	20774568	ENCODE	HUVEC	1	LTR15,HERV15-int,HERV15-int,HERV15-int,HERV15-int,HERV15-int,HERV15-int	1.22474	151.347	123.575
ID-957	chr8	-	106829010	107072748	ENCODE	HUVEC	1	LTR26	4.61771	158.295	34.28
ID959	chr2	+	24714118	24775091	ENCODE	HUVEC	1	LTR65	0.525689	128.633	244.694
ID-96	chr10	-	65226614	65282226	ENCODE	GM12878	1		0.333004	187.745	563.792
ID960	chr22	+	25348629	25422284	ENCODE	HUVEC	1		1.04733	149.835	143.064
ID961	chr20	+	25676371	25736159	ENCODE	HUVEC	1	MER4D0,MER4D0,MER4D0	0.562515	50.673	90.083
ID962	chr4	+	25862391	25914441	ENCODE	HUVEC	1		0.5765	43.957	76.248
ID966	chr8	+	28480236	28557763	ENCODE	HUVEC	1	MLT1B	3.0778	124.303	40.387
ID-967	chr1	-	120778786	120838351	ENCODE	HUVEC	1		0.962541	15.7	16.311
ID-968	chr4	-	121510293	121564340	ENCODE	HUVEC	1		1.41019	29.992	21.268
ID969	chr16	+	29130346	29208138	ENCODE	HUVEC	1		0.222314	11.856	53.33
ID97	chr3	+	42054376	42125364	ENCODE	GM12878	1		0.667425	234.062	350.694
ID970	chr12	+	29532457	29637576	ENCODE	HUVEC	1		1.6968	45.14	26.603
ID-970	chr6	-	125050231	125124561	ENCODE	HUVEC	1		0.951112	19.066	20.046
ID971	chr21	+	30753102	30965410	ENCODE	HUVEC	1		0.422801	47.563	112.495
ID972	chr12	+	32551613	32632486	ENCODE	HUVEC	1		5.19274	958.039	184.496
ID-972	chr9	-	125442450	125570297	ENCODE	HUVEC	1	MER11D	0.752526	13.036	17.323
ID973	chr11	+	33397582	33561971	ENCODE	HUVEC	1		0.749038	77.658	103.677
ID-974	chr11	-	125676089	125732248	ENCODE	HUVEC	1		0.552869	87.334	157.965
ID976	chr3	+	34261238	34684103	ENCODE	HUVEC	1	LTR16C	18.6734	441.085	23.621
ID-976	chr11	-	129063814	129149505	ENCODE	HUVEC	1		1.5467	159.115	102.874
ID-977	chr4	-	132843329	132897343	ENCODE	HUVEC	1		4.12005	17.881	4.34
ID978	chr21	+	37801148	37930465	ENCODE	HUVEC	1	MLT1C,MLT1C	0.661846	70.435	106.422
ID-98	chr13	-	65658929	65728569	ENCODE	GM12878	1	LTR12C,LTR40c	0.707158	11.352	16.053
ID980	chr14	+	38727551	38845100	ENCODE	HUVEC	1		1.01729	18.773	18.454
ID-983	chr6	-	138948067	139014813	ENCODE	HUVEC	1		1.45574	257.521	176.901
ID-984	chr2	-	139009654	139259268	ENCODE	HUVEC	1		1.94843	50.856	26.101
ID-985	chr8	-	142266779	142318517	ENCODE	HUVEC	1		0.55824	513.378	919.636
ID986	chr3	+	42054560	42125372	ENCODE	HUVEC	1	MER66C	0.670546	234.644	349.93
ID987	chr12	+	46776869	47294201	ENCODE	HUVEC	1		6.83056	425.257	62.258
ID988	chr19	+	47362630	47417690	ENCODE	HUVEC	1		3.10009	340.784	109.927
ID-989	chr4	-	152172360	152246952	ENCODE	HUVEC	1		1.0394	180.059	173.233
ID99	chr3	+	44037207	44115329	ENCODE	GM12878	1		0.729036	256.668	352.065
ID-99	chr7	-	65869737	65958585	ENCODE	GM12878	1		1.09715	36.771	33.515
ID990	chr14	+	51861293	51950417	ENCODE	HUVEC	1		0.766937	31.686	41.315
ID991	chr14	+	53778860	54028945	ENCODE	HUVEC	1		1.76604	32.746	18.542
ID992	chr10	+	54081616	54361301	ENCODE	HUVEC	1		4.15896	71.634	17.224
ID995	chrX	+	55934585	56250046	ENCODE	HUVEC	1		1.67664	41.621	24.824
ID997	chrX	+	57163242	57286213	ENCODE	HUVEC	1		0.635258	42.871	67.486
ID998	chr1	+	59041673	59246387	ENCODE	HUVEC	1		0.519393	48.879	94.108
ID-998	chr2	-	173370247	173421223	ENCODE	HUVEC	1	LTR85a,MER4A1	1.07685	39.433	36.619
ID999	chr11	+	59584417	59709711	ENCODE	HUVEC	1	MER4A1,MER4-int,LTR49,MER4-int	0.278932	14.066	50.428
