# Supplementary material for: Functional annotation of the vlinc class of non-coding RNAs using systems biology approach
Source: Nucleic Acids Res. 2016 Mar 21;44(7):3233–52. doi: 10.1093/nar/gkw162 (PMC4838384; doi:10.1093/nar/gkw162)
Supplement: SUPPLEMENTARY DATA [file supp_gkw162_nar-00129-z-2016-File013.xlsx]

## Sheet: Supplementary Table 3
Supplementary Table 3: fraction of vlincRNAs by mass in different tissues
Sample name	Classification	Informative reads	proximal LTR	proximal NonLTR	proximal NoPromoter	distal LTR	distal NonLTR	distal NoPromoter	VlincRNA Reads	distal LTR / Inf.reads	distal NonLTR / Inf.reads	distal LTR / VlincRNA Reads	distal NonLTR / VlincRNA Reads
acantholytic squamous carcinoma cell line:HCC1806	cancer	3477830	5423	9019	8724	5312	2183	3552	34213	0.00152739	0.00062769	0.155263	0.0638062
acute lymphoblastic leukemia (B-ALL) cell line:BALL-1	cancer	5065922	9745	16426	31579	1227	2206	4430	65613	0.000242207	0.000435459	0.0187006	0.0336214
acute lymphoblastic leukemia (B-ALL) cell line:NALM-6	cancer	5166485	6290	17778	24398	1025	1994	3363	54848	0.000198394	0.000385949	0.018688	0.036355
acute lymphoblastic leukemia (T-ALL) cell line:HPB-ALL	cancer	10423022	16311	43829	68408	1413	9332	9005	148298	0.000135565	0.000895326	0.00952811	0.0629273
acute lymphoblastic leukemia (T-ALL) cell line:Jurkat	cancer	9318171	16494	51236	82058	2812	6633	12397	171630	0.000301776	0.000711835	0.0163841	0.0386471
acute myeloid leukemia (FAB M0) cell line:Kasumi-3	cancer	4310343	6939	13602	28923	2633	2445	6463	61005	0.000610856	0.00056724	0.0431604	0.0400787
acute myeloid leukemia (FAB M0) cell line:KG-1	cancer	4045843	4405	10072	8293	1714	2096	2024	28604	0.000423645	0.000518063	0.0599217	0.0732765
acute myeloid leukemia (FAB M1) cell line:HYT-1	cancer	4200224	9323	18258	19661	3833	2211	5478	58764	0.00091257	0.0005264	0.065227	0.0376251
acute myeloid leukemia (FAB M2) cell line:Kasumi-1	cancer	2704237	4871	8066	9758	1261	1414	2874	28244	0.000466305	0.000522883	0.0446467	0.0500637
acute myeloid leukemia (FAB M2) cell line:Kasumi-6	cancer	3028028	7608	12916	12274	3046	2292	6030	44166	0.00100594	0.000756928	0.0689671	0.0518951
acute myeloid leukemia (FAB M2) cell line:NKM-1	cancer	3769861	7252	15390	20574	2810	3448	6278	55752	0.000745386	0.000914623	0.0504018	0.0618453
acute myeloid leukemia (FAB M3) cell line:HL60	cancer	5160802	5049	10369	25000	1191	1754	3427	46790	0.000230778	0.00033987	0.0254542	0.0374866
acute myeloid leukemia (FAB M4) cell line:FKH-1	cancer	758967	4034	6626	8067	1576	1645	4057	26005	0.00207651	0.00216742	0.0606037	0.0632571
acute myeloid leukemia (FAB M4) cell line:HNT-34	cancer	4642271	7610	15570	23247	5096	2072	6434	60029	0.00109774	0.000446333	0.0848923	0.0345167
acute myeloid leukemia (FAB M4eo) cell line:EoL-1	cancer	4714567	3737	10644	21828	866	1629	2185	40889	0.000183686	0.000345525	0.0211793	0.0398396
acute myeloid leukemia (FAB M4eo) cell line:EoL-3	cancer	4329189	5598	13106	18861	927	3078	4942	46512	0.000214128	0.000710988	0.0199303	0.0661765
acute myeloid leukemia (FAB M5) cell line:NOMO-1	cancer	1949515	3387	8108	10239	729	1521	2381	26365	0.000373939	0.000780194	0.0276503	0.0576901
acute myeloid leukemia (FAB M5) cell line:P31/FUJ	cancer	2519150	7608	10007	12226	2771	2032	3784	38428	0.00109997	0.000806621	0.0721089	0.0528781
acute myeloid leukemia (FAB M5) cell line:THP-1 (cytoplasmic fraction)	cancer	2382938	2998	7164	8181	1617	1529	3177	24666	0.000678574	0.000641645	0.0655558	0.0619882
acute myeloid leukemia (FAB M5) cell line:THP-1 (fresh)	cancer	2317828	2984	6156	7520	2681	1513	2129	22983	0.00115669	0.000652766	0.116651	0.0658313
acute myeloid leukemia (FAB M5) cell line:THP-1 (revived)	cancer	3056609	3278	6596	7639	2189	1549	1916	23167	0.000716153	0.000506771	0.0944878	0.0668623
acute myeloid leukemia (FAB M5) cell line:THP-1 (thawed)	cancer	4226816	4705	9624	12117	4175	2512	3143	36276	0.000987741	0.000594301	0.11509	0.0692469
acute myeloid leukemia (FAB M5) cell line:U-937 DE-4	cancer	4009583	4345	9555	17212	882	1496	2593	36083	0.000219973	0.000373106	0.0244436	0.04146
acute myeloid leukemia (FAB M6) cell line:EEB	cancer	2724997	4449	7605	14053	2197	1103	2267	31674	0.000806239	0.000404771	0.0693629	0.0348235
acute myeloid leukemia (FAB M6) cell line:F-36E	cancer	659969	1401	2290	2581	761	547	1117	8697	0.00115308	0.000828827	0.0875014	0.0628953
acute myeloid leukemia (FAB M6) cell line:F-36P	cancer	2964443	7096	9705	11003	2976	1959	5779	38518	0.0010039	0.000660832	0.0772626	0.0508593
acute myeloid leukemia (FAB M7) cell line:MKPL-1	cancer	830732	2925	5506	7028	1178	1174	3283	21094	0.00141803	0.00141321	0.0558453	0.0556556
acute myeloid leukemia (FAB M7) cell line:M-MOK	cancer	2246920	3236	8555	13018	646	591	1442	27488	0.000287505	0.000263027	0.0235012	0.0215003
adenocarcinoma cell line:IM95m	cancer	3820096	6469	13586	14001	2118	1846	4377	42397	0.000554436	0.000483234	0.0499564	0.0435408
adrenal cortex adenocarcinoma cell line:SW-13	cancer	5639018	25058	21080	16081	4643	3658	8260	78780	0.00082337	0.000648695	0.0589363	0.0464331
adult T-cell leukemia cell line:ATN-1	cancer	7116457	24003	26998	28937	11287	6335	16124	113684	0.00158604	0.00089019	0.099284	0.0557246
alveolar cell carcinoma cell line:SW 1573	cancer	2906055	2878	8144	8629	2109	864	2437	25061	0.000725726	0.00029731	0.0841547	0.0344759
anaplastic carcinoma cell line:8305C	cancer	7291767	12891	23754	20700	2417	3169	6726	69657	0.00033147	0.0004346	0.0346986	0.0454944
anaplastic large cell lymphoma cell line:Ki-JK	cancer	5672256	8664	18644	28659	1445	2143	5466	65021	0.000254749	0.000377804	0.0222236	0.0329586
anaplastic squamous cell carcinoma cell line:RPMI 2650	cancer	5907688	20245	58906	58757	14501	13713	40095	206217	0.0024546	0.00232121	0.0703191	0.0664979
argyrophil small cell carcinoma cell line:TC-YIK	cancer	3526294	7514	15289	17633	2619	2734	5021	50810	0.000742706	0.000775318	0.051545	0.0538083
astrocytoma cell line:TM-31	cancer	6998769	8127	23323	17351	2247	2292	5370	58710	0.000321056	0.000327486	0.0382729	0.0390393
basal cell carcinoma cell line:TE 354.T	cancer	3513279	1891	5625	4366	159	645	769	13455	4.52569e-05	0.000183589	0.0118172	0.0479376
bile duct carcinoma cell line:HuCCT1	cancer	7724588	7297	18327	12597	1643	1983	3057	44904	0.000212697	0.000256713	0.0365892	0.0441609
bile duct carcinoma cell line:TFK-1	cancer	4482939	6150	13880	11907	1336	1875	3557	38705	0.000298019	0.000418252	0.0345175	0.0484434
biphenotypic B myelomonocytic leukemia cell line:MV-4-11	cancer	1732425	3150	6763	8910	555	1101	2114	22593	0.00032036	0.000635525	0.0245651	0.0487319
breast carcinoma cell line:MCF7	cancer	3623796	4370	13701	12464	1026	3104	4574	39239	0.000283129	0.00085656	0.0261475	0.079105
breast carcinoma cell line:MDA-MB-453	cancer	8056802	9202	20865	23995	857	1754	3918	60591	0.00010637	0.000217704	0.014144	0.0289482
bronchial squamous cell carcinoma cell line:KNS-62	cancer	6972217	7014	19632	14163	1610	2476	3788	48683	0.000230917	0.000355124	0.0330711	0.0508596
bronchioalveolar carcinoma cell line:NCI-H358	cancer	3300064	6730	14170	13535	3315	2780	5572	46102	0.00100453	0.000842408	0.0719058	0.0603011
bronchioalveolar carcinoma cell line:NCI-H650	cancer	5685839	14610	23307	24367	9130	6632	11137	89183	0.00160574	0.00116641	0.102374	0.0743639
bronchogenic carcinoma cell line:ChaGo-K-1	cancer	3521883	4286	10847	13571	1412	1841	3904	35861	0.000400922	0.000522732	0.0393743	0.0513371
Burkitt's lymphoma cell line:DAUDI	cancer	10704656	13291	29142	90732	3498	2286	5558	144507	0.000326774	0.000213552	0.0242064	0.0158193
Burkitt's lymphoma cell line:RAJI	cancer	5760294	13239	18618	27678	990	1820	2932	65277	0.000171866	0.000315956	0.0151661	0.0278812
carcinoid cell line:NCI-H1770	cancer	3570540	13776	26242	31692	6325	6598	16994	101627	0.00177144	0.0018479	0.0622374	0.0649237
carcinoid cell line:NCI-H727	cancer	8725987	13994	40716	35782	3853	9352	9996	113693	0.000441555	0.00107174	0.0338895	0.0822566
carcinoid cell line:SK-PN-DW	cancer	3199161	4918	14061	19207	2693	2191	6027	49097	0.000841783	0.000684867	0.0548506	0.0446259
carcinosarcoma cell line:JHUCS-1	cancer	4622578	7157	21538	19931	1383	2620	5012	57641	0.000299184	0.000566783	0.0239933	0.0454538
cervical cancer cell line:D98-AH2	cancer	10133482	25375	49106	65701	10895	5253	12262	168592	0.00107515	0.000518381	0.0646235	0.0311581
cervical cancer cell line:ME-180	cancer	6006043	6837	14840	10899	1004	2144	2664	38388	0.000167165	0.000356974	0.026154	0.0558508
cholangiocellular carcinoma cell line:HuH-28	cancer	6543382	13157	19356	18253	6243	4250	6915	68174	0.000954094	0.000649511	0.0915745	0.0623405
chondrosarcoma cell line:SW 1353	cancer	438826	549	1430	1259	265	206	594	4303	0.000603884	0.000469434	0.0615849	0.0478736
choriocarcinoma cell line:BeWo	cancer	8706777	15718	31220	30567	4709	2594	5586	90394	0.000540843	0.000297929	0.0520942	0.0286966
choriocarcinoma cell line:SCH	cancer	7168201	13750	27324	21820	4109	4030	7816	78849	0.000573226	0.000562205	0.0521123	0.0511104
choriocarcinoma cell line:T3M-3	cancer	3260159	6045	13873	12139	1697	1938	4066	39758	0.000520527	0.00059445	0.0426832	0.0487449
chronic lymphocytic leukemia (T-CLL) cell line:SKW-3	cancer	1129971	1411	2903	9498	257	431	889	15389	0.000227439	0.000381426	0.0167002	0.028007
chronic myeloblastic leukemia (CML) cell line:KCL-22	cancer	5164079	8060	16599	15184	3580	2556	6679	52658	0.00069325	0.000494958	0.0679859	0.0485396
chronic myelogenous leukemia (CML) cell line:MEG-A2	cancer	4991706	12563	22433	26379	5579	4115	11121	82190	0.00111765	0.000824367	0.0678793	0.0500669
chronic myelogenous leukemia cell line:K562	cancer	6515154	62351	53911	59276	64464	19316	39460	298778	0.00989447	0.00296478	0.215759	0.06465
chronic myelogenous leukemia cell line:K562 ENCODE	cancer	10674175	32324	35337	36080	23961	7317	13915	148934	0.00224476	0.000685486	0.160883	0.0491291
chronic myelogenous leukemia cell line:KU812	cancer	4599003	11811	15093	19711	4770	1444	3542	56371	0.00103718	0.000313981	0.084618	0.025616
clear cell carcinoma cell line:JHOC-5	cancer	4473725	8509	14687	16541	3579	2889	6146	52351	0.000800004	0.000645771	0.0683655	0.0551852
clear cell carcinoma cell line:TEN	cancer	5300979	12749	16644	13784	4090	2840	5747	55854	0.000771556	0.00053575	0.0732266	0.0508469
colon carcinoma cell line:CACO-2	cancer	4997295	5121	13590	12477	828	1852	1906	35774	0.00016569	0.0003706	0.0231453	0.0517694
colon carcinoma cell line:COLO-320	cancer	3217353	5660	15087	13833	1605	1786	3298	41269	0.000498857	0.000555115	0.0388912	0.043277
diffuse large B-cell lymphoma cell line:CTB-1	cancer	5666611	8132	15714	39353	2096	1366	6480	73141	0.000369886	0.000241061	0.028657	0.0186763
ductal cell carcinoma cell line:KLM-1	cancer	3444001	5619	11278	9906	1255	1313	2820	32191	0.000364402	0.000381243	0.0389861	0.0407878
ductal cell carcinoma cell line:MIA Paca2	cancer	3317563	3712	11927	11902	610	1230	2227	31608	0.00018387	0.000370754	0.0192989	0.0389142
endometrial carcinoma cell line:OMC-2	cancer	2639048	3448	9592	6908	1036	1716	2229	24929	0.000392566	0.000650234	0.041558	0.0688355
endometrial stromal sarcoma cell line:OMC-9	cancer	5713881	14855	19657	21596	5504	3686	8096	73394	0.000963268	0.000645096	0.0749925	0.0502221
endometrioid adenocarcinoma cell line:JHUEM-1	cancer	4770794	4594	11884	12141	620	1529	3167	33935	0.000129957	0.000320492	0.0182702	0.0450567
epidermoid carcinoma cell line:A431	cancer	7533051	8273	19958	23374	2990	1456	1950	58001	0.000396918	0.000193282	0.0515508	0.025103
epidermoid carcinoma cell line:Ca Ski	cancer	10547741	14795	43077	34421	1662	3648	6773	104376	0.000157569	0.000345856	0.0159232	0.0349506
epithelioid sarcoma cell line:HS-ES-1	cancer	5249864	10000	17485	19013	3165	2451	3882	55996	0.000602873	0.000466869	0.0565219	0.043771
epithelioid sarcoma cell line:HS-ES-2R	cancer	1460458	2055	4373	4093	342	203	1155	12221	0.000234173	0.000138997	0.0279846	0.0166108
epitheloid carcinoma cell line: HelaS3 ENCODE	cancer	26512353	33327	57070	59143	9424	6361	12280	177605	0.000355457	0.000239926	0.0530616	0.0358154
Ewing's sarcoma cell line:Hs 863.T	cancer	2382308	1736	5505	4364	437	693	1463	14198	0.000183436	0.000290894	0.030779	0.0488097
extraskeletal myxoid chondrosarcoma cell line:H-EMC-SS	cancer	11405966	38233	115535	66164	2307	11040	33310	266589	0.000202263	0.000967915	0.00865377	0.0414121
fibrosarcoma cell line:HT-1080	cancer	5573956	8588	15649	14741	5520	2791	5467	52756	0.00099032	0.000500722	0.104633	0.0529039
fibrous histiocytoma cell line:GCT TIB-223	cancer	3877593	7473	11924	15306	5187	3139	5809	48838	0.00133769	0.000809523	0.106208	0.0642737
gall bladder carcinoma cell line:TGBC14TKB	cancer	4879630	11667	27960	33793	8062	5631	10719	97832	0.00165217	0.00115398	0.0824066	0.0575579
gall bladder carcinoma cell line:TGBC2TKB	cancer	9220131	14530	27245	18370	11445	6630	11250	89470	0.00124131	0.000719079	0.12792	0.0741031
gastric adenocarcinoma cell line:MKN1	cancer	4162323	8164	14861	15551	5181	3718	7137	54612	0.00124474	0.000893251	0.0948693	0.0680803
gastric adenocarcinoma cell line:MKN45	cancer	5482425	9909	21942	20960	2370	3974	9983	69138	0.00043229	0.000724862	0.0342793	0.0574792
gastric cancer cell line:AZ521	cancer	5686203	9316	19409	17005	5018	2281	6685	59714	0.000882487	0.000401146	0.0840339	0.0381987
gastric cancer cell line:GSS	cancer	1071105	1458	3186	4620	362	800	1612	12038	0.000337969	0.000746892	0.0300714	0.0664562
gastrointestinal carcinoma cell line:ECC12	cancer	5639269	19158	41415	40339	9373	9435	13017	132737	0.00166209	0.00167309	0.0706133	0.0710804
giant cell carcinoma cell line:LU65	cancer	5566565	5731	21396	19663	1286	2340	7089	57505	0.000231022	0.000420367	0.0223633	0.0406921
giant cell carcinoma cell line:Lu99B	cancer	5862507	9335	17428	16066	3313	3452	7166	56760	0.000565117	0.000588827	0.0583686	0.0608175
glassy cell carcinoma cell line:HOKUG	cancer	3740293	4443	11907	9511	990	934	2846	30631	0.000264685	0.000249713	0.0323202	0.030492
glioblastoma cell line:A172	cancer	16026426	32883	68877	79611	34016	40206	63052	318645	0.00212249	0.00250873	0.106752	0.126178
glioblastoma cell line:T98G	cancer	7351625	6613	19995	20558	1238	923	1893	51220	0.000168398	0.00012555	0.0241702	0.0180203
glioma cell line:GI-1	cancer	2383997	3034	5886	4640	851	737	1203	16351	0.000356964	0.000309145	0.0520457	0.0450737
granulosa cell tumor cell line:KGN	cancer	2002897	2241	5974	5351	281	745	1395	15987	0.000140297	0.000371961	0.0175768	0.0466004
hairy cell leukemia cell line:Mo	cancer	3512966	4870	12185	11383	1330	3242	3909	36919	0.000378597	0.000922867	0.0360248	0.0878139
HeLa control Automation1	cancer	2567494	2101	4770	5012	318	710	1298	14209	0.000123856	0.000276534	0.0223802	0.0499683
HeLa control Automation2	cancer	1780053	1369	3199	3631	220	486	892	9797	0.000123592	0.000273026	0.0224559	0.049607
Hep-2 cells mock treated	cancer	15039347	12302	22927	19871	2968	1907	5634	65609	0.000197349	0.000126801	0.0452377	0.0290661
Hep-2 cells treated with Streptococci strain 5448	cancer	14561147	11484	22098	18888	2850	1804	5257	62381	0.000195726	0.000123891	0.045687	0.0289191
Hep-2 cells treated with Streptococci strain JRS4	cancer	12503645	9832	18582	15575	2638	1815	5235	53677	0.000210978	0.000145158	0.0491458	0.0338134
hepatic mesenchymal tumor cell line:LI90	cancer	3229346	2367	6063	4942	346	615	1417	15750	0.000107142	0.000190441	0.0219683	0.0390476
hepatoblastoma cell line:HuH-6	cancer	1237419	5424	10434	12632	2476	2781	6123	39870	0.00200094	0.00224742	0.0621018	0.0697517
hepatocellular carcinoma cell line: HepG2 ENCODE	cancer	33052638	50289	71591	58362	14278	7087	12725	214332	0.000431978	0.000214416	0.0666163	0.0330655
hepatoma cell line:Li-7	cancer	7407883	11712	28441	23753	4785	3512	6254	78457	0.000645934	0.00047409	0.0609888	0.0447634
Hodgkin's lymphoma cell line:HD-Mar2	cancer	2313906	4553	10632	25906	499	2474	3141	47205	0.000215653	0.00106919	0.0105709	0.0524097
K562 erythroblastic leukemia response to hemin,00hr00min	cancer	777609	956	1754	8003	509	255	721	12198	0.000654571	0.000327928	0.0417282	0.0209051
K562 erythroblastic leukemia response to hemin,00hr15min	cancer	1523266	1597	2817	13781	706	353	982	20236	0.000463478	0.000231739	0.0348883	0.0174442
K562 erythroblastic leukemia response to hemin,00hr30min	cancer	1868369	1817	3280	15770	692	315	688	22562	0.000370377	0.000168596	0.030671	0.0139615
K562 erythroblastic leukemia response to hemin,00hr45min	cancer	2184524	1841	3458	14128	672	377	718	21194	0.000307619	0.000172578	0.0317071	0.0177881
K562 erythroblastic leukemia response to hemin,01hr00min	cancer	3062944	2384	4673	18927	1050	515	1091	28640	0.000342807	0.000168139	0.036662	0.0179818
K562 erythroblastic leukemia response to hemin,01hr20min	cancer	2854201	2078	4296	19191	959	435	901	27860	0.000335996	0.000152407	0.0344221	0.0156138
K562 erythroblastic leukemia response to hemin,01hr40min	cancer	2795491	2120	4237	21071	881	446	846	29601	0.00031515	0.000159543	0.0297625	0.0150671
K562 erythroblastic leukemia response to hemin,02hr00min	cancer	4556353	3009	5628	31482	1324	566	1213	43222	0.000290583	0.000124222	0.0306325	0.0130952
K562 erythroblastic leukemia response to hemin,02hr30min	cancer	2851551	1934	3661	18857	876	393	912	26633	0.000307201	0.00013782	0.0328915	0.0147561
K562 erythroblastic leukemia response to hemin,03hr00min	cancer	2382624	1828	3394	19089	793	382	812	26298	0.000332826	0.000160327	0.0301544	0.0145258
K562 erythroblastic leukemia response to hemin,03hr30min	cancer	2975167	2079	4064	24662	922	391	865	32983	0.000309899	0.000131421	0.0279538	0.0118546
K562 erythroblastic leukemia response to hemin,04hr	cancer	2572515	1928	3669	21229	808	478	905	29017	0.00031409	0.00018581	0.0278457	0.0164731
K562 erythroblastic leukemia response to hemin,06hr	cancer	3374006	2457	4463	20981	1147	492	1105	30645	0.000339952	0.000145821	0.0374286	0.0160548
K562 erythroblastic leukemia response to hemin,12hr	cancer	2865468	2572	4696	27167	1113	643	1246	37437	0.000388418	0.000224396	0.0297299	0.0171755
K562 erythroblastic leukemia response to hemin,24hr	cancer	2733657	2247	3739	17221	1000	470	987	25664	0.00036581	0.000171931	0.0389651	0.0183136
K562 erythroblastic leukemia response to hemin,day02	cancer	2567441	2126	3394	18644	915	441	1056	26576	0.000356386	0.000171766	0.0344296	0.0165939
K562 erythroblastic leukemia response to hemin,day03	cancer	3020573	2202	4150	30954	1033	416	967	39722	0.000341988	0.000137722	0.0260057	0.0104728
K562 erythroblastic leukemia response to hemin,day04	cancer	2061021	1719	2522	11746	704	326	838	17855	0.000341578	0.000158174	0.0394287	0.0182582
keratoacanthoma cell line:HKA-1	cancer	2560509	3137	7328	7998	749	1128	2334	22674	0.00029252	0.000440537	0.0330334	0.0497486
Krukenberg tumor cell line:HSKTC	cancer	454717	892	2570	2267	337	408	811	7285	0.00074112	0.000897261	0.0462594	0.0560055
large cell lung carcinoma cell line:IA-LM	cancer	6100493	10095	17776	12597	1547	3604	3979	49598	0.000253586	0.000590772	0.0311908	0.0726642
large cell lung carcinoma cell line:NCI-H460	cancer	5254150	7195	12960	11782	1797	3491	7410	44635	0.000342015	0.000664427	0.0402599	0.0782122
large cell non-keratinizing squamous carcinoma cell line:SKG-II-SF	cancer	3914367	5044	14737	9508	702	1432	2247	33670	0.000179339	0.000365832	0.0208494	0.0425304
leiomyoblastoma cell line:G-402	cancer	3043904	4052	11851	9883	1164	1708	3480	32138	0.000382404	0.000561122	0.0362188	0.0531458
leiomyoma cell line:10964C	cancer	1965055	877	2377	1422	206	390	563	5835	0.000104832	0.000198468	0.0353042	0.066838
leiomyoma cell line:15242A	cancer	1259658	515	1486	1074	76	221	351	3723	6.03338e-05	0.000175444	0.0204136	0.0593607
leiomyoma cell line:15425	cancer	3062385	1465	4117	2652	423	614	805	10076	0.000138128	0.000200497	0.0419809	0.0609369
leiomyosarcoma cell line:Hs 5.T	cancer	93968	64	207	144	15	19	35	484	0.000159629	0.000202196	0.0309917	0.0392562
leukemia	cancer	9788445	32562	44052	48114	19790	10139	25980	180637	0.00202177	0.00103581	0.109557	0.0561291
liposarcoma cell line:KMLS-1	cancer	5798382	7448	24363	22394	2491	4023	7561	68280	0.000429603	0.000693814	0.0364821	0.0589192
liposarcoma cell line:SW 872	cancer	6176365	6758	15883	15201	2566	2016	3341	45765	0.000415455	0.000326406	0.056069	0.0440511
lung adenocarcinoma	cancer	6588805	6392	20702	15795	1125	1841	4195	50050	0.000170744	0.000279413	0.0224775	0.0367832
lung adenocarcinoma cell line:A549	cancer	4499010	5121	10574	8154	1306	1389	2395	28939	0.000290286	0.000308735	0.0451294	0.0479975
lung adenocarcinoma cell line:PC-14	cancer	1045271	1221	2872	1990	392	451	803	7729	0.000375022	0.000431467	0.0507181	0.0583517
lymphoma	cancer	6811911	12170	20224	26872	1581	1626	3698	66171	0.000232093	0.0002387	0.0238926	0.0245727
malignant trichilemmal cyst cell line:DJM-1	cancer	5895108	20396	43852	54711	8933	10270	18258	156420	0.00151532	0.00174212	0.0571091	0.0656566
maxillary sinus tumor cell line:HSQ-89	cancer	9360348	40536	86544	102164	25673	26599	48894	330410	0.00274274	0.00284167	0.0777004	0.080503
MCF7 breast cancer cell line response to EGF1,00hr00min	cancer	2741207	1985	5315	10966	445	644	931	20286	0.000162337	0.000234933	0.0219363	0.031746
MCF7 breast cancer cell line response to EGF1,00hr15min	cancer	5434768	2948	8167	18871	708	898	1463	33055	0.000130272	0.000165232	0.0214188	0.0271668
MCF7 breast cancer cell line response to EGF1,00hr30min	cancer	6792135	3694	10485	17500	734	1089	1824	35326	0.000108066	0.000160333	0.0207779	0.0308272
MCF7 breast cancer cell line response to EGF1,00hr45min	cancer	12563775	8309	23148	27972	1671	2070	3573	66743	0.000133001	0.000164759	0.0250363	0.0310145
MCF7 breast cancer cell line response to EGF1,01hr00min	cancer	5989236	3727	10095	13407	851	1140	1908	31128	0.000142088	0.000190341	0.0273387	0.036623
MCF7 breast cancer cell line response to EGF1,01hr20min	cancer	11045515	7220	20027	26357	1403	1937	2971	59915	0.00012702	0.000175365	0.0234165	0.0323291
MCF7 breast cancer cell line response to EGF1,01hr40min	cancer	8412314	5596	15299	23222	1193	1553	2476	49339	0.000141816	0.00018461	0.0241797	0.0314761
MCF7 breast cancer cell line response to EGF1,02hr00min	cancer	9122990	6009	15640	20107	1253	1669	2764	47442	0.000137345	0.000182944	0.0264112	0.0351798
MCF7 breast cancer cell line response to EGF1,02hr30min	cancer	8222403	5414	14779	20811	1119	1384	2451	45958	0.000136092	0.000168321	0.0243483	0.0301145
MCF7 breast cancer cell line response to EGF1,03hr00min	cancer	6979861	3973	10680	22188	826	1124	1704	40495	0.00011834	0.000161035	0.0203976	0.0277565
MCF7 breast cancer cell line response to EGF1,03hr30min	cancer	6216304	3528	9479	19880	764	1110	1521	36282	0.000122903	0.000178563	0.0210573	0.0305937
MCF7 breast cancer cell line response to EGF1,04hr	cancer	6050543	3735	10241	17261	745	1159	1574	34715	0.000123129	0.000191553	0.0214605	0.0333861
MCF7 breast cancer cell line response to EGF1,05hr	cancer	7129748	4225	11807	20990	927	1245	2114	41308	0.000130019	0.00017462	0.0224412	0.0301394
MCF7 breast cancer cell line response to EGF1,06hr	cancer	6793721	4022	11562	19919	813	1190	1778	39284	0.000119669	0.000175162	0.0206954	0.0302922
MCF7 breast cancer cell line response to EGF1,07hr	cancer	7516783	4694	12668	21292	1063	1410	2083	43210	0.000141417	0.00018758	0.0246008	0.0326313
MCF7 breast cancer cell line response to EGF1,08hr	cancer	4487282	3001	8423	14364	635	823	1175	28421	0.000141511	0.000183407	0.0223426	0.0289575
MCF7 breast cancer cell line response to HRG,00hr15min	cancer	6439114	4565	12641	25404	908	1244	1850	46612	0.000141013	0.000193194	0.01948	0.0266884
MCF7 breast cancer cell line response to HRG,00hr30min	cancer	6571060	4661	13374	21011	883	1328	1886	43143	0.000134377	0.000202098	0.0204668	0.0307814
MCF7 breast cancer cell line response to HRG,00hr45min	cancer	6777061	4967	13954	19496	900	1560	2037	42914	0.000132801	0.000230188	0.0209722	0.0363518
MCF7 breast cancer cell line response to HRG,01hr00min	cancer	7039251	4786	13774	18034	891	1557	1955	40997	0.000126576	0.000221188	0.0217333	0.0379784
MCF7 breast cancer cell line response to HRG,01hr20min	cancer	7754877	5004	14934	21285	987	1567	2116	45893	0.000127275	0.000202066	0.0215065	0.0341446
MCF7 breast cancer cell line response to HRG,01hr40min	cancer	7645617	4932	13721	21493	928	1439	1975	44488	0.000121377	0.000188212	0.0208596	0.0323458
MCF7 breast cancer cell line response to HRG,02hr00min	cancer	6613307	4386	11861	17642	1020	1283	2018	38210	0.000154234	0.000194003	0.0266946	0.0335776
MCF7 breast cancer cell line response to HRG,02hr30min	cancer	8157050	5587	14219	22549	1289	1643	2546	47833	0.000158023	0.000201421	0.0269479	0.0343487
MCF7 breast cancer cell line response to HRG,03hr00min	cancer	7055198	4732	12205	26292	1048	1209	1864	47350	0.000148543	0.000171363	0.0221331	0.0255333
MCF7 breast cancer cell line response to HRG,03hr30min	cancer	6853933	4467	11751	23542	992	1063	1800	43615	0.000144734	0.000155093	0.0227445	0.0243723
MCF7 breast cancer cell line response to HRG,04hr	cancer	6851316	4520	11568	23339	889	1125	1873	43314	0.000129756	0.000164202	0.0205245	0.0259731
MCF7 breast cancer cell line response to HRG,05hr	cancer	7069448	4755	12154	23544	937	1233	1887	44510	0.000132542	0.000174412	0.0210514	0.0277016
MCF7 breast cancer cell line response to HRG,06hr	cancer	4736146	3421	9076	17563	808	1007	1610	33485	0.000170603	0.00021262	0.0241302	0.0300732
MCF7 breast cancer cell line response to HRG,07hr	cancer	6239407	4178	11043	18613	832	1057	1724	37447	0.000133346	0.000169407	0.0222181	0.0282266
MCF7 breast cancer cell line response to HRG,08hr	cancer	6957734	4939	13166	22571	1181	1342	2464	45663	0.000169739	0.000192879	0.0258634	0.0293892
medulloblastoma cell line:D283 Med	cancer	7056923	19754	45077	45666	18805	3232	8353	140887	0.00266476	0.00045799	0.133476	0.0229404
medulloblastoma cell line:ONS-76	cancer	5738514	7080	19191	19586	3495	3538	5225	58115	0.000609043	0.000616536	0.0601394	0.0608793
melanoma cell line:COLO 679	cancer	4889985	5830	13197	10891	1593	1812	2604	35927	0.000325768	0.000370553	0.0443399	0.0504356
melanoma cell line:G-361	cancer	3148924	4345	11960	17762	1524	2812	3097	41500	0.000483975	0.000893003	0.0367229	0.067759
meningioma cell line:HKBMM	cancer	3729341	3414	8106	7632	1016	794	1542	22504	0.000272434	0.000212906	0.0451475	0.0352826
merkel cell carcinoma cell line:MKL-1	cancer	2478763	4754	10925	15434	2741	2789	4793	41436	0.00110579	0.00112516	0.0661502	0.0673086
merkel cell carcinoma cell line:MS-1	cancer	5160605	6508	21367	27373	1488	4327	3870	64933	0.000288338	0.000838468	0.0229159	0.0666379
mesenchymal precursor cell - ovarian cancer left ovary	cancer	15132658	13940	32309	28601	2421	4834	8057	90162	0.000159985	0.000319442	0.0268517	0.0536146
mesenchymal precursor cell - ovarian cancer metastasis	cancer	15306382	12926	30992	25785	2759	4226	7858	84546	0.000180252	0.000276094	0.0326331	0.0499846
mesenchymal precursor cell - ovarian cancer right ovary	cancer	19732143	18613	43402	35750	4245	6646	11633	120289	0.000215131	0.000336811	0.03529	0.0552503
mesodermal tumor cell line:HIRS-BM	cancer	628608	786	2254	1508	118	262	358	5286	0.000187716	0.000416794	0.0223231	0.0495649
mesothelioma cell line:ACC-MESO-1	cancer	3621774	4666	8717	7700	805	719	1938	24545	0.000222267	0.000198521	0.0327969	0.0292931
mesothelioma cell line:ACC-MESO-4	cancer	3669998	5916	14296	12756	1133	1891	3368	39360	0.00030872	0.000515259	0.0287856	0.0480437
mesothelioma cell line:Mero-14	cancer	9936110	9265	24728	33208	2262	4643	14362	88468	0.000227654	0.000467285	0.0255686	0.0524823
mesothelioma cell line:Mero-25	cancer	3038959	2190	5380	5998	480	547	1334	15929	0.000157949	0.000179996	0.0301337	0.0343399
mesothelioma cell line:Mero-41	cancer	3605034	2552	7045	5392	600	841	1628	18058	0.000166434	0.000233285	0.0332263	0.0465722
mesothelioma cell line:Mero-48a	cancer	3770635	3758	9700	9134	1352	1723	4283	29950	0.00035856	0.000456952	0.0451419	0.0575292
mesothelioma cell line:Mero-82	cancer	3715088	5216	9142	12567	1596	3541	6678	38740	0.0004296	0.00095314	0.0411977	0.0914042
mesothelioma cell line:Mero-83	cancer	4567986	4284	11015	10101	466	2109	6334	34309	0.000102014	0.000461691	0.0135824	0.0614708
mesothelioma cell line:Mero-84	cancer	2852549	2132	4462	5708	232	446	1067	14047	8.13308e-05	0.000156351	0.016516	0.0317506
mesothelioma cell line:Mero-95	cancer	3814216	3437	9286	9401	550	1106	1916	25696	0.000144197	0.000289968	0.0214041	0.0430417
mesothelioma cell line:NCI-H2052	cancer	4736403	3605	9894	12597	1248	1217	1762	30323	0.000263491	0.000256946	0.0411569	0.0401346
mesothelioma cell line:NCI-H226	cancer	4557557	3590	9347	8294	1042	2479	3250	28002	0.000228631	0.000543932	0.0372116	0.0885294
mesothelioma cell line:NCI-H2452	cancer	4707419	3221	9986	11261	789	781	1970	28008	0.000167608	0.000165908	0.0281705	0.0278849
mesothelioma cell line:NCI-H28	cancer	3273338	3108	8948	7814	1111	898	1577	23456	0.000339409	0.000274338	0.0473653	0.0382844
mesothelioma cell line:No36	cancer	2153380	1810	4233	3542	356	643	1082	11666	0.000165321	0.0002986	0.030516	0.0551174
mesothelioma cell line:ONE58	cancer	2649812	1752	4941	5111	379	586	1278	14047	0.000143029	0.000221148	0.0269809	0.0417171
mixed mullerian tumor cell line:HTMMT	cancer	3971850	7114	12449	16864	3483	2368	4493	46771	0.000876921	0.000596196	0.0744692	0.0506297
mucinous adenocarcinoma cell line:JHOM-1	cancer	3850178	8191	10704	13702	4180	4176	6075	47028	0.00108566	0.00108463	0.0888832	0.0887982
mucinous cystadenocarcinoma cell line:MCAS	cancer	3653064	5530	11260	10379	1175	1839	3329	33512	0.000321648	0.000503413	0.0350621	0.0548759
myelodysplastic syndrome cell line:SKM-1	cancer	6872712	8794	20303	32291	2438	3228	5922	72976	0.000354736	0.000469684	0.0334082	0.0442337
myeloma cell line:PCM6	cancer	8825755	53492	76532	101032	29697	23960	57676	342389	0.00336481	0.00271478	0.0867347	0.0699789
myxofibrosarcoma cell line:MFH-ino	cancer	1364322	1800	4489	3866	543	590	1172	12460	0.000398	0.000432449	0.0435795	0.0473515
myxofibrosarcoma cell line:NMFH-1	cancer	4200866	5899	14494	12898	1068	1955	3070	39384	0.000254233	0.00046538	0.0271176	0.0496394
neuroblastoma cell line:CHP-134	cancer	11412712	28443	98292	114606	4830	10622	33074	289867	0.000423212	0.000930717	0.0166628	0.0366444
neuroblastoma cell line:NB-1	cancer	6416808	5531	19536	14892	669	2648	2635	45911	0.000104257	0.000412666	0.0145717	0.0576768
neuroblastoma cell line:NBsusSR	cancer	5280210	9552	23458	32007	1654	3981	8014	78666	0.000313245	0.000753947	0.0210256	0.0506064
neuroblastoma cell line:NH-12	cancer	7850786	10302	33528	35078	5694	3445	9311	97358	0.000725278	0.00043881	0.0584852	0.0353849
neuroectodermal tumor cell line:FU-RPNT-1	cancer	5804593	15862	49945	63619	4997	6622	14451	155496	0.00086087	0.00114082	0.0321359	0.0425863
neuroectodermal tumor cell line:FU-RPNT-2	cancer	10595201	37011	86189	115210	15180	18264	44777	316631	0.00143272	0.0017238	0.0479422	0.0576823
neuroectodermal tumor cell line:TASK1	cancer	4776561	8129	16097	21395	1288	2150	6298	55357	0.00026965	0.000450115	0.0232672	0.0388388
neuroepithelioma cell line:SK-N-MC	cancer	1399168	2349	6437	7694	1171	936	2236	20823	0.000836926	0.000668969	0.0562359	0.0449503
neurofibroma cell line:Hs 53.T	cancer	2981745	1801	5808	3866	242	514	929	13160	8.11605e-05	0.000172382	0.0183891	0.0390578
NK T cell leukemia cell line:KHYG-1	cancer	7519630	13590	26509	42311	4172	3249	10449	100280	0.000554815	0.000432069	0.0416035	0.0323993
non T non B acute lymphoblastic leukemia (ALL) cell line:P30/OHK	cancer	9536447	13670	35833	49652	1028	3036	4970	108189	0.000107797	0.000318358	0.00950189	0.028062
non-small cell lung cancer cell line:NCI-H1385	cancer	1090580	1162	3414	3290	300	733	876	9775	0.000275083	0.000672119	0.0306905	0.0749872
oral squamous cell carcinoma cell line:Ca9-22	cancer	7282588	11135	25758	19697	3586	4099	5419	69694	0.000492407	0.000562849	0.0514535	0.0588142
oral squamous cell carcinoma cell line:HO-1-u-1	cancer	6121957	6457	17242	12780	2052	1824	3484	43839	0.000335187	0.000297944	0.0468076	0.0416068
oral squamous cell carcinoma cell line:HSC-3	cancer	4427817	4520	10289	10087	1621	1300	2429	30246	0.000366095	0.000293598	0.0535939	0.0429809
oral squamous cell carcinoma cell line:SAS	cancer	6858337	7924	20571	16670	1195	2386	3375	52121	0.00017424	0.000347898	0.0229274	0.0457781
osteoclastoma cell line:Hs 706.T	cancer	2293473	2139	6538	4724	505	636	1378	15920	0.00022019	0.000277309	0.0317211	0.0399497
osteosarcoma cell line:143B/TK^(-)neo^(R)	cancer	1052123	1140	2589	2255	151	260	445	6840	0.000143519	0.000247119	0.022076	0.0380117
osteosarcoma cell line:HS-Os-1	cancer	8201304	18739	44172	58265	3756	7112	17724	149768	0.000457976	0.000867179	0.0250788	0.0474868
pagetoid sarcoma cell line:Hs 925.T	cancer	4518968	8355	16620	16859	4850	3183	6846	56713	0.00107325	0.000704364	0.0855183	0.0561247
pancreatic carcinoma cell line:NOR-P1	cancer	3081369	6902	16395	18807	2769	2443	4369	51685	0.000898627	0.000792829	0.0535745	0.0472671
papillary adenocarcinoma cell line:8505C	cancer	5390230	7809	16254	15426	1623	2593	4873	48578	0.0003011	0.000481056	0.0334102	0.0533781
papillotubular adenocarcinoma cell line:TGBC18TKB	cancer	5221681	8159	19740	15116	1831	2065	3948	50859	0.000350653	0.000395467	0.0360015	0.0406024
peripheral neuroectodermal tumor cell line:KU-SN	cancer	5014575	7823	19175	16639	3317	1808	4183	52945	0.000661472	0.000360549	0.0626499	0.0341486
pharyngeal carcinoma cell line:Detroit 562	cancer	6547879	7598	21483	16669	1992	5377	7255	60374	0.000304221	0.000821182	0.0329943	0.0890615
plasma cell leukemia cell line:ARH-77	cancer	7271705	21971	27716	35993	7307	6926	13864	113777	0.00100485	0.000952459	0.0642221	0.0608735
pleomorphic hepatocellular carcinoma cell line:SNU-387	cancer	5051533	8838	17519	15927	3504	3216	6042	55046	0.000693651	0.000636638	0.0636559	0.0584239
prostate cancer cell line:DU145	cancer	6560323	7272	19116	17328	4391	2819	4946	55872	0.000669327	0.000429704	0.0785903	0.0504546
prostate cancer cell line:PC-3	cancer	6983485	11839	30281	27778	5562	4306	7539	87305	0.00079645	0.000616598	0.0637077	0.0493213
rectal cancer cell line:TT1TKB	cancer	2984168	4830	10740	8862	3729	1393	6588	36142	0.00124959	0.000466797	0.103176	0.0385424
renal cell carcinoma cell line:OS-RC-2	cancer	6834456	15849	40794	48507	11436	8155	22850	147591	0.00167329	0.00119322	0.0774844	0.055254
renal cell carcinoma cell line:TUHR10TKB	cancer	2450418	4654	10611	10146	1269	1702	3572	31954	0.000517871	0.000694575	0.0397133	0.0532641
retinoblastoma cell line:Y79	cancer	5740313	9703	26673	31146	1295	2736	6599	78152	0.000225597	0.000476629	0.0165703	0.0350087
rhabdomyosarcoma cell line:KYM-1	cancer	6926159	15083	29996	27653	9248	6645	12138	100763	0.00133523	0.000959406	0.0917797	0.0659468
rhabdomyosarcoma cell line:RMS-YM	cancer	5001068	4773	15032	24730	1233	1949	3532	51249	0.000246547	0.000389717	0.024059	0.03803
sacrococcigeal teratoma cell line:HTST	cancer	1251540	1360	4882	4473	220	534	870	12339	0.000175783	0.000426674	0.0178296	0.0432774
Saos-2 osteosarcoma cell line,day28	cancer	13912093	83953	151258	208790	51271	47030	130227	672529	0.00368535	0.00338051	0.0762361	0.0699301
Saos-2 osteosarcoma treated with ascorbic acid and BGP to induce calcification,00hr00min	cancer	23519209	45526	88909	86503	20327	13495	29682	284442	0.000864272	0.000573786	0.0714627	0.0474438
Saos-2 osteosarcoma treated with ascorbic acid and BGP to induce calcification,00hr15min	cancer	20389242	38105	74410	75236	18439	12190	28828	247208	0.000904349	0.000597864	0.074589	0.0493107
Saos-2 osteosarcoma treated with ascorbic acid and BGP to induce calcification,00hr30min	cancer	15276612	24821	50466	42876	10394	5498	10119	144174	0.000680386	0.000359897	0.0720934	0.0381345
Saos-2 osteosarcoma treated with ascorbic acid and BGP to induce calcification,00hr45min	cancer	17319078	29779	60512	57798	12610	8111	16638	185448	0.000728099	0.000468327	0.0679975	0.0437373
Saos-2 osteosarcoma treated with ascorbic acid and BGP to induce calcification,01hr00min	cancer	18298871	41064	79591	80838	18857	13381	30193	263924	0.0010305	0.000731247	0.0714486	0.0507002
Saos-2 osteosarcoma treated with ascorbic acid and BGP to induce calcification,01hr20min	cancer	21811339	56892	110063	122010	26702	22192	52767	390626	0.00122423	0.00101745	0.0683569	0.0568114
Saos-2 osteosarcoma treated with ascorbic acid and BGP to induce calcification,01hr40min	cancer	14985390	26501	52513	49599	11459	6093	11664	157829	0.000764678	0.000406596	0.0726039	0.0386051
Saos-2 osteosarcoma treated with ascorbic acid and BGP to induce calcification,02hr00min	cancer	17159152	29754	59749	54927	12564	7385	14548	178927	0.000732204	0.000430383	0.0702186	0.0412738
Saos-2 osteosarcoma treated with ascorbic acid and BGP to induce calcification,02hr30min	cancer	11947942	21584	42875	42103	9597	5968	13339	135466	0.000803235	0.0004995	0.0708443	0.0440553
Saos-2 osteosarcoma treated with ascorbic acid and BGP to induce calcification,03hr	cancer	11564539	18641	38487	34309	7721	4373	8183	111714	0.000667644	0.000378139	0.069114	0.0391446
Saos-2 osteosarcoma treated with ascorbic acid and BGP to induce calcification,04hr	cancer	15979773	32353	65530	66504	13938	9786	20572	208683	0.000872228	0.000612399	0.0667903	0.0468941
Saos-2 osteosarcoma treated with ascorbic acid and BGP to induce calcification,08hr	cancer	16438677	31154	62500	59966	13968	8679	18259	194526	0.000849703	0.000527962	0.0718053	0.0446161
Saos-2 osteosarcoma treated with ascorbic acid and BGP to induce calcification,24hr	cancer	13187805	23849	47871	44978	10676	6746	13171	147291	0.000809536	0.000511533	0.0724824	0.0458005
Saos-2 osteosarcoma treated with ascorbic acid and BGP to induce calcification,day04	cancer	13813167	28326	58087	56170	13506	9127	19528	184744	0.000977763	0.000660746	0.0731066	0.0494035
Saos-2 osteosarcoma treated with ascorbic acid and BGP to induce calcification,day07	cancer	15795609	40503	77114	91006	19932	17446	41179	287180	0.00126187	0.00110448	0.0694059	0.0607494
Saos-2 osteosarcoma treated with ascorbic acid and BGP to induce calcification,day14	cancer	19086295	58410	108077	105540	28460	18993	37437	356917	0.00149112	0.000995112	0.0797384	0.0532141
Saos-2 osteosarcoma treated with ascorbic acid and BGP to induce calcification,day21	cancer	14124489	42357	81812	96951	21469	19532	46909	309030	0.00151998	0.00138285	0.0694722	0.0632042
Saos-2 osteosarcoma treated with ascorbic acid and BGP to induce calcification,day28	cancer	16024198	41341	80589	83828	20392	16806	39555	282511	0.00127258	0.00104879	0.0721813	0.0594879
schwannoma cell line:HS-PSS	cancer	17767280	34586	84551	70839	22403	20616	16695	249690	0.00126091	0.00116034	0.0897233	0.0825664
serous adenocarcinoma cell line:JHOS-2	cancer	3832692	6079	15893	12492	1154	3243	5045	43906	0.000301094	0.000846142	0.0262834	0.0738623
serous adenocarcinoma cell line:SK-OV-3-R	cancer	879033	1127	2116	3048	545	488	827	8151	0.000619999	0.000555155	0.066863	0.05987
serous adenocarcinoma cell line:SK-OV-3-R after co-culture with SOC-57-02-G	cancer	2547777	3251	5986	4912	1133	981	1537	17800	0.000444701	0.000385042	0.0636517	0.0551124
serous cystadenocarcinoma cell line:HTOA	cancer	7241278	13073	23943	23316	4213	3077	11203	78825	0.000581803	0.000424925	0.0534475	0.0390358
signet ring carcinoma cell line:Kato III	cancer	10330975	32534	41665	64825	12269	5318	15881	172492	0.00118759	0.000514763	0.0711279	0.0308304
signet ring carcinoma cell line:NUGC-4	cancer	6230667	5398	12252	11135	1838	1036	2836	34495	0.000294992	0.000166274	0.0532831	0.0300333
small cell cervical cancer cell line:HCSC-1	cancer	3436402	4987	13000	10647	1435	2419	3705	36193	0.000417588	0.000703934	0.0396486	0.0668361
small cell gastrointestinal carcinoma cell line:ECC10	cancer	5885255	17054	40830	40320	10210	8141	19110	135665	0.00173484	0.00138329	0.0752589	0.0600081
small cell lung carcinoma cell line:DMS 144	cancer	5867236	10631	22308	22879	3388	3718	7201	70125	0.000577444	0.000633689	0.0483137	0.0530196
small cell lung carcinoma cell line:LK-2	cancer	6741288	11380	29046	22666	1700	5062	8194	78048	0.000252177	0.000750895	0.0217815	0.0648575
small cell lung carcinoma cell line:NCI-H82	cancer	7995901	14576	36159	42156	2958	5746	10615	112210	0.00036994	0.000718618	0.0263613	0.0512076
small cell lung carcinoma cell line:WA-hT	cancer	5659620	15718	36860	29582	12891	9792	16484	121327	0.00227771	0.00173015	0.10625	0.0807075
small-cell gastrointestinal carcinoma cell line:ECC4	cancer	2464464	5673	14069	12616	2299	2878	6007	43542	0.00093286	0.0011678	0.0527996	0.0660971
somatostatinoma cell line:QGP-1	cancer	3129973	5100	18600	12399	1487	5993	7685	51264	0.000475084	0.00191471	0.0290067	0.116905
spindle cell sarcoma cell line:Hs 132.T	cancer	6044865	3518	11930	10071	483	1066	1905	28973	7.99025e-05	0.000176348	0.0166707	0.0367929
splenic lymphoma with villous lymphocytes cell line:SLVL	cancer	10098899	45827	62296	69736	6803	26532	20958	232152	0.000673638	0.00262722	0.0293041	0.114287
squamous cell carcinoma cell line:EC-GI-10	cancer	4382915	10624	19899	19090	4337	4970	6966	65886	0.000989524	0.00113395	0.0658258	0.0754333
squamous cell carcinoma cell line:JHUS-nk1	cancer	3083410	4344	10530	10695	751	1394	2876	30590	0.000243562	0.000452097	0.0245505	0.0455704
squamous cell carcinoma cell line:T3M-5	cancer	2313000	4973	8183	8561	2276	2456	3158	29607	0.000984003	0.00106182	0.0768737	0.0829534
squamous cell lung carcinoma cell line:EBC-1	cancer	8142147	8215	22898	14649	2041	2832	4269	54904	0.000250671	0.00034782	0.037174	0.0515809
squamous cell lung carcinoma cell line:LC-1F	cancer	2089004	2462	5394	5199	445	1097	1409	16006	0.00021302	0.000525131	0.0278021	0.0685368
squamous cell lung carcinoma cell line:RERF-LC-AI	cancer	1786076	1942	4768	3407	785	482	972	12356	0.000439511	0.000269865	0.0635319	0.0390094
synovial sarcoma cell line:HS-SY-II	cancer	8219297	22170	53070	79345	6812	7629	16560	185586	0.000828781	0.000928182	0.0367054	0.0411076
teratocarcinoma cell line:NCC-IT-A3	cancer	7164519	13359	29292	30867	9174	9561	9179	101432	0.00128048	0.00133449	0.0904448	0.0942602
teratocarcinoma cell line:NCR-G1	cancer	6876941	17018	35544	40722	10356	9679	13113	126432	0.0015059	0.00140746	0.0819096	0.076555
teratocarcinoma cell line:PA-1	cancer	5935139	8071	21330	23429	4517	4553	6697	68597	0.000761061	0.000767126	0.0658484	0.0663732
testicular germ cell embryonal carcinoma cell line:ITO-II	cancer	7918440	16161	32303	27915	6545	5366	8273	96563	0.000826552	0.000677659	0.0677796	0.0555699
testicular germ cell embryonal carcinoma cell line:NEC14	cancer	3283409	9057	16456	13940	5048	4570	6042	55113	0.00153743	0.00139185	0.0915936	0.0829205
testicular germ cell embryonal carcinoma cell line:NEC15	cancer	9766506	20384	42782	30808	9571	10597	14986	129128	0.000979982	0.00108503	0.0741203	0.0820659
testicular germ cell embryonal carcinoma cell line:NEC8	cancer	3764827	9497	18960	18613	4702	4751	6303	62826	0.00124893	0.00126194	0.0748416	0.0756216
THP-1 control Automation1	cancer	75462656	89988	187079	303056	73772	45756	78280	777931	0.000977596	0.00060634	0.094831	0.0588176
THP-1 control Automation2	cancer	80509784	87473	191570	306762	69326	42795	69040	766966	0.000861088	0.00053155	0.0903899	0.0557978
THP-1 standard 5000ng + ActinomycinD 0.1ug/uL replicate1	cancer	11059122	9981	22318	32094	7265	5430	6497	83585	0.000656924	0.000490997	0.0869175	0.0649638
THP-1 standard 5000ng + ActinomycinD 0.1ug/uL replicate2	cancer	11062755	10606	23498	32677	8757	5730	7649	88917	0.000791575	0.000517954	0.0984851	0.0644421
THP-1 standard 5000ng + ActinomycinD 0.2ug/uL replicate1	cancer	2542942	2212	5075	6724	1569	1184	1453	18217	0.000617002	0.000465602	0.0861283	0.0649942
THP-1 standard 5000ng + ActinomycinD 0.2ug/uL replicate2	cancer	1481971	1287	3108	4258	873	724	831	11081	0.00058908	0.000488539	0.0787835	0.0653371
THP-1 standard 5000ng + ActinomycinD 0.4ug/uL replicate1	cancer	1299074	1087	2491	3580	627	528	689	9002	0.000482651	0.000406443	0.0696512	0.0586536
THP-1 standard 5000ng + ActinomycinD 0.4ug/uL replicate2	cancer	1467915	1162	2949	4010	722	649	723	10215	0.000491854	0.000442124	0.0706804	0.063534
THP-1 standard 5000ng not repurified replicate1	cancer	5903547	5269	11097	20792	3901	2807	3568	47434	0.000660789	0.000475477	0.0822406	0.059177
THP-1 standard 5000ng not repurified replicate2	cancer	4771078	4036	8336	18489	2815	2056	2695	38427	0.000590013	0.00043093	0.0732558	0.053504
THP-1 standard 5000ng PNK then TEX treated + ActinomycinD 0.1ug/uL replicate1	cancer	5006939	3604	9679	13219	1799	2369	1383	32053	0.000359301	0.000473143	0.0561258	0.0739088
THP-1 standard 5000ng PNK then TEX treated + ActinomycinD 0.1ug/uL replicate2	cancer	4935055	3517	9561	12761	1703	2243	1203	30988	0.000345082	0.000454504	0.0549568	0.0723829
THP-1 standard 5000ng PNK then TEX treated replicate1	cancer	3815157	2327	6048	16163	1420	1644	1139	28741	0.0003722	0.000430913	0.0494068	0.0572005
THP-1 standard 5000ng PNK then TEX treated replicate2	cancer	4035196	2504	6423	16034	1554	1706	1193	29414	0.000385111	0.00042278	0.052832	0.0579996
THP-1 standard 5000ng PNK treated replicate1	cancer	3966252	3434	7564	14857	2832	2207	2486	33380	0.000714024	0.000556445	0.0848412	0.0661174
THP-1 standard 5000ng PNK treated replicate2	cancer	3473577	3122	6667	12968	2806	1820	2438	29821	0.000807813	0.000523956	0.0940948	0.0610308
THP-1 standard 5000ng replicate1	cancer	6735579	5019	12693	21093	3666	2902	3177	48550	0.000544274	0.000430846	0.0755098	0.0597734
THP-1 standard 5000ng replicate2	cancer	6808524	5200	13001	21844	3800	3005	3734	50584	0.000558124	0.000441359	0.0751226	0.0594061
THP-1 standard 5000ng repurified replicate1	cancer	7188327	6331	14528	23400	4621	3382	4014	56276	0.000642848	0.000470485	0.0821132	0.0600967
THP-1 standard 5000ng repurified replicate2	cancer	7702285	6909	15471	25317	5111	3697	4305	60810	0.000663569	0.000479987	0.0840487	0.0607959
THP-1 standard 5000ng TEX treated + ActinomycinD 0.1ug/uL replicate1	cancer	8360156	6329	15023	28487	3843	3563	2630	59875	0.00045968	0.000426188	0.0641837	0.0595073
THP-1 standard 5000ng TEX treated + ActinomycinD 0.1ug/uL replicate2	cancer	7334779	5383	13286	23789	3144	3081	2271	50954	0.000428643	0.000420054	0.0617027	0.0604663
THP-1 standard 5000ng TEX treated replicate1	cancer	2929798	2005	4695	13283	1392	1258	1071	23704	0.000475118	0.000429381	0.0587243	0.0530712
THP-1 standard 5000ng TEX treated replicate2	cancer	3756913	2614	6014	17306	1755	1652	1273	30614	0.000467139	0.000439723	0.0573267	0.0539622
thymic carcinoma cell line:Ty-82	cancer	5949979	9278	35068	46972	6442	5391	12024	115175	0.00108269	0.000906054	0.0559323	0.046807
thyroid carcinoma cell line:KHM-5M	cancer	6769458	9859	16666	22057	3490	2482	4389	58943	0.000515551	0.000366647	0.0592097	0.0421085
thyroid carcinoma cell line:TCO-1	cancer	7599860	13683	24417	21267	9797	4954	10455	84573	0.0012891	0.000651854	0.115841	0.0585766
transitional cell carcinoma cell line:Hs 769.T	cancer	2487240	1656	5543	5133	443	737	1274	14786	0.000178109	0.000296312	0.0299608	0.0498444
transitional-cell carcinoma cell line:5637	cancer	8744097	10270	28008	20370	3099	2748	4741	69236	0.000354411	0.000314269	0.04476	0.0396903
transitional-cell carcinoma cell line:JMSU1	cancer	7328815	13344	25236	16972	5580	4894	8506	74532	0.000761378	0.000667775	0.0748672	0.0656631
tridermal teratoma cell line:HGRT	cancer	543381	931	2540	2662	200	382	784	7499	0.000368066	0.000703006	0.0266702	0.0509401
tubular adenocarcinoma cell line:SUIT-2	cancer	8171145	9403	21224	11838	2007	1655	3091	49218	0.00024562	0.000202542	0.0407778	0.0336259
Wilms' tumor cell line:G-401	cancer	6900547	8951	21362	27386	1455	1722	5476	66352	0.000210853	0.000249545	0.0219285	0.0259525
Wilms' tumor cell line:HFWT	cancer	842569	1381	5214	5069	499	605	1864	14632	0.000592236	0.000718042	0.0341033	0.0413477
293SLAM rinderpest infection,00hr	immort	14905482	18855	52107	49627	6338	5768	10446	143141	0.000425213	0.000386972	0.044278	0.0402959
293SLAM rinderpest infection,06hr	immort	13599201	21135	52119	51504	8406	7321	15418	155903	0.000618125	0.00053834	0.0539181	0.0469587
293SLAM rinderpest infection,12hr	immort	15309254	25830	59122	62404	10941	9217	19763	187277	0.000714666	0.000602054	0.0584215	0.0492159
293SLAM rinderpest infection,24hr	immort	9491939	26654	51316	60829	12639	10764	22797	184999	0.00133155	0.00113401	0.0683193	0.0581841
b cell line:RPMI1788	immort	6704984	19928	19994	23802	1534	2409	4435	72102	0.000228785	0.000359285	0.0212754	0.033411
B lymphoblastoid cell line: GM12878 ENCODE	immort	30151919	114582	128808	145318	19045	21544	34255	463552	0.000631635	0.000714515	0.0410849	0.0464759
bone marrow stromal cell line:StromaNKtert	immort	812293	1038	2543	2071	463	306	785	7206	0.000569991	0.000376711	0.064252	0.0424646
embryonic kidney cell line: HEK293/SLAM infection,24hr	immort	6747118	14277	29308	31475	6829	5965	10046	97900	0.00101214	0.000884081	0.0697549	0.0609295
embryonic kidney cell line: HEK293/SLAM untreated	immort	7023486	7806	18156	18326	3344	2984	7146	57762	0.000476117	0.00042486	0.0578927	0.0516603
xeroderma pigentosum b cell line:XPL 17	immort	2825061	7206	9488	9833	879	1374	3127	31907	0.000311144	0.000486361	0.0275488	0.0430627
achilles tendon	normal	2954429	20241	36799	49325	10408	11090	28688	156551	0.00352285	0.00375369	0.0664831	0.0708395
Adipocyte - breast	normal	11904309	5339	18649	12559	747	1718	2814	41826	6.27504e-05	0.000144317	0.0178597	0.0410749
Adipocyte - omental	normal	12032789	5125	17351	9472	646	1445	2292	36331	5.36866e-05	0.000120089	0.017781	0.0397732
Adipocyte - perirenal	normal	1505280	605	2171	1359	108	174	395	4812	7.17474e-05	0.000115593	0.0224439	0.0361596
Adipocyte - subcutaneous	normal	6143605	3506	9151	6649	969	1944	2900	25119	0.000157725	0.000316427	0.0385764	0.0773916
Adipocyte differentiation,day04	normal	10842724	9450	27052	14871	1328	2925	3873	59499	0.000122478	0.000269766	0.0223197	0.0491605
Adipocyte differentiation,day08	normal	15786114	12953	33896	19015	1470	4683	5040	77057	9.31198e-05	0.000296653	0.0190768	0.0607732
Adipocyte differentiation,day12	normal	8708356	7086	18499	11569	1181	2470	3686	44491	0.000135617	0.000283636	0.0265447	0.0555168
adipose	normal	11993909	22850	56227	55691	8579	8848	15701	167896	0.00071528	0.000737708	0.0510971	0.0526993
adipose tissue	normal	6595303	7158	18516	12783	759	2639	2798	44653	0.000115082	0.000400133	0.0169977	0.0591002
adrenal gland	normal	219607	328	989	668	31	178	262	2456	0.000141161	0.000810539	0.0126221	0.0724756
Alveolar Epithelial Cells	normal	5922246	2210	6742	13542	234	609	952	24289	3.9512e-05	0.000102833	0.00963399	0.0250731
Amniotic Epithelial Cells	normal	7197349	3483	11050	11125	614	911	1563	28746	8.53092e-05	0.000126574	0.0213595	0.0316914
amniotic membrane cells	normal	10548535	11654	29158	21276	3387	3295	7602	76372	0.000321087	0.000312366	0.0443487	0.0431441
amygdala	normal	16909015	40930	142827	134883	6065	26990	44089	395784	0.000358684	0.00159619	0.015324	0.0681938
amygdala - adult	normal	1242231	1928	6858	5352	415	1067	1735	17355	0.000334076	0.000858938	0.0239124	0.0614808
Anulus Pulposus Cell	normal	11248208	5019	16522	11686	943	1574	3159	38903	8.38356e-05	0.000139933	0.0242398	0.0404596
aorta	normal	6038669	8028	25864	17756	916	2735	4369	59668	0.000151689	0.000452914	0.0153516	0.045837
Aortic smooth muscle cell response to FGF2,00hr00min	normal	3651996	2905	5485	5569	712	985	1952	17608	0.000194962	0.000269716	0.0404362	0.0559405
Aortic smooth muscle cell response to FGF2,00hr15min	normal	3996748	2997	5747	5765	689	940	1843	17981	0.00017239	0.000235191	0.0383182	0.0522774
Aortic smooth muscle cell response to FGF2,00hr30min	normal	4771747	3541	6859	6717	847	1094	2243	21301	0.000177503	0.000229266	0.0397634	0.0513591
Aortic smooth muscle cell response to FGF2,00hr45min	normal	3388023	2609	5080	4948	602	849	1680	15768	0.000177685	0.000250589	0.0381786	0.0538432
Aortic smooth muscle cell response to FGF2,01hr	normal	8452104	6004	11715	10203	923	1689	2974	33508	0.000109204	0.000199832	0.0275457	0.0504059
Aortic smooth muscle cell response to FGF2,02hr	normal	7058626	5006	9910	8814	915	1587	2744	28976	0.000129629	0.000224831	0.0315779	0.0547695
Aortic smooth muscle cell response to FGF2,03hr	normal	4898076	3613	7137	6466	741	1070	2113	21140	0.000151284	0.000218453	0.035052	0.0506149
Aortic smooth muscle cell response to FGF2,04hr	normal	3987469	2909	6113	5275	562	858	1688	17405	0.000140942	0.000215174	0.0322896	0.0492962
Aortic smooth muscle cell response to FGF2,05hr	normal	3903136	2750	5560	5373	631	872	1854	17040	0.000161665	0.00022341	0.0370305	0.0511737
Aortic smooth muscle cell response to FGF2,06hr	normal	6276746	4422	9042	8153	874	1359	2686	26536	0.000139244	0.000216513	0.0329364	0.0512134
Aortic smooth muscle cell response to IL1b,00hr00min	normal	4253935	3011	5960	5900	748	1044	1968	18631	0.000175837	0.00024542	0.0401481	0.0560356
Aortic smooth muscle cell response to IL1b,00hr15min	normal	3975427	2928	5649	5482	710	879	1793	17441	0.000178597	0.000221108	0.0407087	0.0503985
Aortic smooth muscle cell response to IL1b,00hr30min	normal	5832988	4306	8046	8075	902	1280	2598	25207	0.000154638	0.000219442	0.0357837	0.0507795
Aortic smooth muscle cell response to IL1b,00hr45min	normal	6486815	4858	9272	8325	895	1418	2706	27474	0.000137972	0.000218597	0.0325763	0.0516124
Aortic smooth muscle cell response to IL1b,01hr	normal	4584153	3464	6838	6119	602	986	1984	19993	0.000131322	0.000215089	0.0301105	0.0493173
Aortic smooth muscle cell response to IL1b,02hr	normal	4283587	3113	6090	5502	658	953	1863	18179	0.00015361	0.000222477	0.0361956	0.0524231
Aortic smooth muscle cell response to IL1b,03hr	normal	4285198	3023	6004	5683	622	917	1891	18140	0.000145151	0.000213992	0.0342889	0.0505513
Aortic smooth muscle cell response to IL1b,04hr	normal	8181997	5963	12101	11056	1254	1752	3758	35884	0.000153263	0.000214129	0.0349459	0.048824
Aortic smooth muscle cell response to IL1b,05hr	normal	5000929	3659	7465	6913	727	1021	2346	22131	0.000145373	0.000204162	0.0328498	0.0461344
Aortic smooth muscle cell response to IL1b,06hr	normal	5389918	4089	8280	7655	901	1322	2482	24729	0.000167164	0.000245273	0.036435	0.0534595
appendix	normal	3228090	6281	16116	13209	695	1524	2507	40332	0.000215298	0.000472106	0.017232	0.0377864
ARPE-19 EMT induced with TGF-beta and TNF-alpha,00hr00min	normal	14920534	25323	62845	52533	3767	6452	16538	167458	0.000252471	0.000432424	0.0224952	0.0385291
ARPE-19 EMT induced with TGF-beta and TNF-alpha,00hr15min	normal	10322855	20197	45549	44947	5211	6381	17406	139691	0.000504802	0.000618143	0.0373038	0.0456794
ARPE-19 EMT induced with TGF-beta and TNF-alpha,00hr30min	normal	15703181	32111	70859	69985	9428	11471	30864	224718	0.000600388	0.000730489	0.0419548	0.0510462
ARPE-19 EMT induced with TGF-beta and TNF-alpha,00hr45min	normal	16827620	34695	77625	76449	11895	13156	36343	250163	0.000706874	0.00078181	0.047549	0.0525897
ARPE-19 EMT induced with TGF-beta and TNF-alpha,01hr00min	normal	8863142	15162	36461	32958	4566	5242	14521	108910	0.000515167	0.000591438	0.0419245	0.0481315
ARPE-19 EMT induced with TGF-beta and TNF-alpha,01hr20min	normal	14894619	21375	56931	45701	5734	7063	19182	155986	0.000384971	0.000474198	0.0367597	0.0452797
ARPE-19 EMT induced with TGF-beta and TNF-alpha,01hr40min	normal	16513052	37782	88380	87500	15276	17134	45990	292062	0.000925086	0.0010376	0.052304	0.0586656
ARPE-19 EMT induced with TGF-beta and TNF-alpha,02hr00min	normal	16400928	24567	68042	51779	5534	7972	20170	178064	0.00033742	0.00048607	0.0310787	0.0447704
ARPE-19 EMT induced with TGF-beta and TNF-alpha,02hr30min	normal	12734369	18737	53188	38186	3847	5790	15169	134917	0.000302096	0.000454675	0.0285138	0.0429153
ARPE-19 EMT induced with TGF-beta and TNF-alpha,03hr00min	normal	13645148	19648	53644	38848	4506	6323	15593	138562	0.000330227	0.000463388	0.0325197	0.045633
ARPE-19 EMT induced with TGF-beta and TNF-alpha,03hr30min	normal	15050700	27473	67519	55902	8636	10267	26954	196751	0.000573794	0.000682161	0.043893	0.0521827
ARPE-19 EMT induced with TGF-beta and TNF-alpha,04hr00min	normal	12244057	23949	56935	51314	8289	9507	24995	174989	0.000676981	0.000776458	0.0473687	0.0543291
ARPE-19 EMT induced with TGF-beta and TNF-alpha,05hr00min	normal	14464456	31439	74238	71293	11757	13095	34876	236698	0.00081282	0.000905323	0.0496709	0.0553237
ARPE-19 EMT induced with TGF-beta and TNF-alpha,06hr00min	normal	8868542	19295	48423	47803	6663	7549	20108	149841	0.000751307	0.000851211	0.0444671	0.0503801
ARPE-19 EMT induced with TGF-beta and TNF-alpha,07hr00min	normal	11378802	40097	83548	100773	18955	19784	52687	315844	0.00166582	0.00173867	0.0600138	0.0626385
ARPE-19 EMT induced with TGF-beta and TNF-alpha,08hr00min	normal	10727928	24975	58713	61376	9377	10126	27810	192377	0.000874074	0.000943891	0.0487428	0.0526362
ARPE-19 EMT induced with TGF-beta and TNF-alpha,12hr00min	normal	3694268	12137	24732	28984	5065	5762	14704	91384	0.00137104	0.00155971	0.0554255	0.0630526
ARPE-19 EMT induced with TGF-beta and TNF-alpha,16hr00min	normal	12378833	44313	94589	113317	19744	21437	56682	350082	0.00159498	0.00173175	0.0563982	0.0612342
ARPE-19 EMT induced with TGF-beta and TNF-alpha,24hr00min	normal	3926022	9615	21952	23567	3938	4419	11594	75085	0.00100305	0.00112557	0.0524472	0.0588533
ARPE-19 EMT induced with TGF-beta and TNF-alpha,42hr00min	normal	6775817	19654	38214	45865	9244	9787	26231	148995	0.00136426	0.0014444	0.0620424	0.0656868
ARPE-19 EMT induced with TGF-beta and TNF-alpha,60hr00min	normal	9936291	22224	45502	51235	9674	10360	28395	167390	0.000973603	0.00104264	0.0577932	0.0618914
artery	normal	1512854	1728	3721	4151	404	610	1488	12102	0.000267045	0.000403211	0.0333829	0.0504049
Astrocyte - cerebellum	normal	13475004	6074	22516	32823	612	1499	2854	66378	4.54174e-05	0.000111243	0.00921992	0.0225828
Astrocyte - cerebral cortex	normal	15451175	14564	49702	55715	2069	5011	9297	136358	0.000133906	0.000324312	0.0151733	0.0367489
Basophils	normal	12317005	28530	54170	30472	3038	6675	6905	129790	0.000246651	0.000541934	0.023407	0.0514292
bladder	normal	9840246	8454	31286	15275	873	1805	3180	60873	8.87173e-05	0.00018343	0.0143413	0.0296519
blood	normal	890159	851	1597	1547	137	154	382	4668	0.000153905	0.000173003	0.0293488	0.0329906
bone marrow	normal	5472061	33076	60621	81876	17037	19256	48117	259983	0.00311345	0.00351897	0.0655312	0.0740664
brain	normal	17615495	26723	87860	81811	3273	13558	20345	233570	0.000185802	0.000769663	0.0140129	0.0580468
breast	normal	1363440	1442	4194	2869	157	494	672	9828	0.00011515	0.000362319	0.0159748	0.0502646
Bronchial Epithelial Cell	normal	15936988	11818	28235	43307	3984	5091	11966	104401	0.000249985	0.000319446	0.0381606	0.0487639
Cardiac Myocyte	normal	8446861	3831	10313	8634	888	981	2223	26870	0.000105128	0.000116138	0.033048	0.0365091
caudate nucleus	normal	20401594	51328	165001	142741	7913	25951	40804	433738	0.000387862	0.00127201	0.0182437	0.0598311
caudate nucleus - adult	normal	1381458	2758	7957	6800	439	1059	1859	20872	0.00031778	0.000766581	0.021033	0.0507378
CD14+ Monocytes	normal	23351884	103012	233594	149523	8049	19845	19854	533877	0.000344683	0.000849824	0.0150765	0.0371715
CD14+ monocytes - mock treated	normal	14378620	20649	50910	36772	1886	3303	4547	118067	0.000131167	0.000229716	0.015974	0.0279756
CD14+ monocytes - treated with BCG	normal	21062922	57297	108283	65251	6295	14872	12734	264732	0.000298866	0.000706075	0.0237788	0.0561776
CD14+ monocytes - treated with B-glucan	normal	14397828	28084	62820	39309	2507	6513	6603	145836	0.000174123	0.00045236	0.0171905	0.0446598
CD14+ monocytes - treated with Candida	normal	11823481	39816	92940	61636	4238	10469	10335	219434	0.000358439	0.000885441	0.0193133	0.0477091
CD14+ monocytes - treated with Cryptococcus	normal	17689054	27784	62637	42420	2593	5954	6596	147984	0.000146588	0.000336592	0.0175222	0.0402341
CD14+ monocytes - treated with Group A streptococci	normal	19516117	69369	166020	102630	6683	15098	15205	375005	0.000342435	0.000773617	0.0178211	0.0402608
CD14+ monocytes - treated with IFN + N-hexane	normal	13531030	21630	48352	34021	3043	4092	5041	116179	0.00022489	0.000302416	0.0261923	0.0352215
CD14+ monocytes - treated with lipopolysaccharide	normal	19254812	73726	151890	112564	11769	16941	31626	398516	0.000611224	0.000879832	0.0295321	0.0425102
CD14+ monocytes - treated with Salmonella	normal	16376544	54683	109336	60917	3124	7071	7608	242739	0.000190761	0.000431776	0.0128698	0.0291301
CD14+ monocytes - treated with Trehalose dimycolate (TDM)	normal	18210269	47036	93397	62571	4730	13313	10883	231930	0.000259744	0.000731071	0.0203941	0.0574009
CD14+CD16- Monocytes	normal	23531037	54820	93860	126572	14574	17499	39751	347076	0.000619352	0.000743656	0.0419908	0.0504184
CD14+CD16+ Monocytes	normal	17256389	46472	78177	93565	16844	17899	42772	295729	0.000976102	0.00103724	0.0569576	0.060525
CD14-CD16+ Monocytes	normal	14622776	31363	51322	57581	8318	9032	20471	178087	0.000568839	0.000617667	0.0467075	0.0507168
CD19+ B Cells	normal	6904885	19796	36091	27852	1241	3037	5998	94015	0.000179728	0.000439834	0.0132	0.0323034
CD19+ B Cells (pluriselect)	normal	12283234	32304	54733	49395	7270	8603	20744	173049	0.000591864	0.000700386	0.0420112	0.0497142
CD34 cells differentiated to erythrocyte lineage	normal	12048633	15361	29256	77536	5080	5349	13680	146262	0.000421625	0.000443951	0.0347322	0.0365714
CD4+ T Cells	normal	15005941	30899	58027	43249	2881	2940	10192	148188	0.000191991	0.000195922	0.0194415	0.0198397
CD4+CD25+CD45RA- memory regulatory T cells	normal	13236251	42455	74304	78302	15191	15473	48079	273804	0.00114768	0.00116899	0.0554813	0.0565112
CD4+CD25+CD45RA- memory regulatory T cells expanded	normal	21947419	49539	81582	91368	9121	9824	39484	280918	0.000415584	0.000447615	0.0324685	0.0349711
CD4+CD25+CD45RA+ naive regulatory T cells	normal	6956715	19486	37008	40507	7158	8387	21360	133906	0.00102893	0.0012056	0.0534554	0.0626335
CD4+CD25+CD45RA+ naive regulatory T cells expanded	normal	15367903	37705	63497	63815	9930	9874	33437	218258	0.000646152	0.000642508	0.0454966	0.04524
CD4+CD25-CD45RA- memory conventional T cells	normal	12416737	49393	84644	93096	19217	18483	51491	316324	0.00154767	0.00148856	0.060751	0.0584306
CD4+CD25-CD45RA- memory conventional T cells expanded	normal	19995052	51386	89185	112992	16138	15862	48237	333800	0.0008071	0.000793296	0.0483463	0.0475195
CD4+CD25-CD45RA+ naive conventional T cells	normal	14792580	51401	93739	106163	21815	21397	59263	353778	0.00147473	0.00144647	0.061663	0.0604814
CD4+CD25-CD45RA+ naive conventional T cells expanded	normal	12744860	25625	51928	58950	6045	6491	20159	169198	0.000474309	0.000509303	0.0357274	0.0383633
CD8+ T Cells	normal	18027546	51526	80489	59556	3317	2994	10381	208263	0.000183996	0.000166079	0.015927	0.0143761
CD8+ T Cells (pluriselect)	normal	20913748	40610	71059	56459	8226	7647	21274	205275	0.00039333	0.000365645	0.0400731	0.0372525
cerebellum	normal	23055779	66502	223423	171869	12901	29465	51891	556051	0.000559556	0.00127799	0.0232011	0.0529897
cerebellum - adult	normal	773964	1638	6222	4220	273	723	1160	14236	0.00035273	0.000934152	0.0191767	0.0507867
cerebral meninges	normal	4670911	4969	16550	10968	591	2622	2729	38429	0.000126528	0.000561347	0.015379	0.0682297
cerebrospinal fluid	normal	2809071	8814	18491	21440	4201	4449	11699	69094	0.00149551	0.0015838	0.0608012	0.0643905
cervix	normal	12095389	14440	44387	27787	1192	4583	6728	99117	9.855e-05	0.000378905	0.0120262	0.0462383
Chondrocyte - de diff	normal	13675300	20509	45784	50645	7849	10668	24015	159470	0.000573955	0.000780093	0.0492193	0.0668966
Chondrocyte - re diff	normal	4235108	5037	11806	11438	1520	1864	4474	36139	0.000358905	0.00044013	0.0420598	0.0515786
chorionic membrane cells	normal	15417570	17735	40723	36339	5624	8324	12685	121430	0.000364779	0.000539903	0.0463147	0.0685498
Ciliary Epithelial Cells	normal	22155917	22556	73774	63264	3301	6988	17142	187025	0.00014899	0.000315401	0.01765	0.037364
Clontech Human Universal Reference Total RNA	normal	13946243	22681	56293	37020	3492	6893	9906	136285	0.00025039	0.000494255	0.0256228	0.0505778
COBL-a rinderpest infection,00hr	normal	10514775	19302	32408	31052	2521	6247	12440	103970	0.000239758	0.000594116	0.0242474	0.0600846
COBL-a rinderpest infection,06hr	normal	11253686	28255	48568	53612	8519	11091	26234	176279	0.000756996	0.000985544	0.0483268	0.0629173
COBL-a rinderpest infection,12hr	normal	10897181	20569	37970	39081	4770	7163	17432	126985	0.000437728	0.000657326	0.0375635	0.0564082
COBL-a rinderpest infection,24hr	normal	10015416	19726	34853	35821	4307	7234	16398	118339	0.000430037	0.000722287	0.0363954	0.0611295
COBL-a rinderpest infection,48hr	normal	6879036	20729	39611	40266	6524	7871	19121	134122	0.000948389	0.0011442	0.0486423	0.0586854
COBL-a rinderpest(-C) infection,06hr	normal	9136097	21467	38606	41067	6148	8029	19220	134537	0.000672935	0.000878822	0.0456975	0.0596788
COBL-a rinderpest(-C) infection,12hr	normal	8539188	18116	32484	34699	4766	6746	16153	112964	0.000558133	0.000790005	0.0421904	0.0597181
COBL-a rinderpest(-C) infection,24hr	normal	6594434	18952	33834	39303	6552	8121	19901	126663	0.000993565	0.00123149	0.0517278	0.064115
COBL-a rinderpest(-C) infection,48hr	normal	7631750	30521	56386	59818	10246	12386	29379	198736	0.00134255	0.00162296	0.0515558	0.0623239
colon	normal	12892218	14311	45425	29132	1525	3887	5958	100238	0.000118288	0.0003015	0.0152138	0.0387777
cord blood derived cell line:COBL-a 24h infection	normal	7962068	21997	36071	38276	5478	8098	18453	128373	0.000688012	0.00101707	0.0426725	0.0630818
cord blood derived cell line:COBL-a 24h infection(-C)	normal	6246454	33367	56992	70482	13274	16326	39403	229844	0.00212505	0.00261364	0.0577522	0.0710308
cord blood derived cell line:COBL-a untreated	normal	8268501	17093	26986	23816	2096	4689	9957	84637	0.000253492	0.000567092	0.0247646	0.0554013
Corneal Epithelial Cells	normal	5820821	2092	5923	7867	383	485	1152	17902	6.57983e-05	8.33216e-05	0.0213943	0.0270919
corpus callosum	normal	14720840	18069	55519	33244	1492	4395	5633	118352	0.000101353	0.000298556	0.0126065	0.037135
cruciate ligament	normal	5176615	31235	59405	76310	14950	17114	42582	241596	0.00288799	0.00330602	0.0618802	0.0708373
Dendritic Cells - monocyte immature derived	normal	17178953	19127	40778	40026	2850	3847	7281	113909	0.000165901	0.000223937	0.02502	0.0337726
Dendritic Cells - plasmacytoid	normal	7427384	12489	26064	14406	577	999	2915	57450	7.76855e-05	0.000134502	0.0100435	0.017389
diaphragm	normal	2082170	3691	10523	9421	630	1254	2954	28473	0.000302569	0.000602256	0.0221262	0.0440417
diencephalon	normal	4343777	4119	14238	8898	659	1697	2020	31631	0.000151711	0.000390674	0.020834	0.0536499
ductus deferens	normal	3679781	7588	18790	18522	2120	3340	7577	57937	0.000576121	0.000907663	0.0365915	0.0576488
duodenum	normal	3862726	7678	20019	19106	1390	2850	6277	57320	0.000359849	0.000737821	0.0242498	0.0497209
dura mater	normal	14511546	21114	48887	36755	1358	5533	6565	120212	9.35807e-05	0.000381283	0.0112967	0.046027
embryonic pancreas cell line:1B2C6	normal	1100830	1048	3186	2992	286	324	770	8606	0.000259804	0.000294323	0.0332326	0.0376482
embryonic pancreas cell line:1C3D3	normal	2209568	2316	6894	7103	612	883	2050	19858	0.000276977	0.000399626	0.0308188	0.0444657
embryonic pancreas cell line:1C3IKEI	normal	2185230	2121	6811	5632	396	715	1537	17212	0.000181217	0.000327197	0.0230072	0.0415408
embryonic pancreas cell line:2C6	normal	571917	521	1671	1397	110	184	338	4221	0.000192336	0.000321725	0.0260602	0.0435916
Endothelial Cells - Aortic	normal	10315844	10826	22212	27045	1525	2886	6015	70509	0.000147831	0.000279764	0.0216284	0.0409309
Endothelial Cells - Artery	normal	9269102	7078	14584	22056	672	1362	3063	48815	7.24989e-05	0.00014694	0.0137663	0.0279013
Endothelial Cells - Lymphatic	normal	7486700	10408	21619	15713	1456	4375	4652	58223	0.000194478	0.00058437	0.0250073	0.0751421
Endothelial Cells - Microvascular	normal	7271225	6203	12373	12121	749	1177	2453	35076	0.000103009	0.000161871	0.0213536	0.0335557
Endothelial Cells - Thoracic	normal	3196112	2472	5237	5351	281	579	1238	15158	8.79193e-05	0.000181158	0.0185381	0.0381977
Endothelial Cells - Umbilical vein	normal	17356687	19180	45831	44213	2654	5894	12612	130384	0.000152909	0.000339581	0.0203553	0.0452049
Endothelial Cells - Vein	normal	6177074	6795	14939	24383	1436	2217	5120	54890	0.000232473	0.000358908	0.0261614	0.0403899
Eosinophils	normal	2464110	11528	14962	11142	243	1804	944	40623	9.86157e-05	0.00073211	0.00598183	0.0444083
epididymis	normal	6555528	18179	33224	28712	1693	4496	10690	96994	0.000258255	0.000685833	0.0174547	0.0463534
Esophageal Epithelial Cells	normal	2607187	1027	2978	2747	252	305	694	8003	9.66559e-05	0.000116984	0.0314882	0.0381107
esophagus	normal	10981395	7174	23692	12426	729	1549	2349	47919	6.6385e-05	0.000141057	0.0152132	0.0323254
eye	normal	4522871	4217	12363	8697	308	1546	1976	29107	6.80983e-05	0.000341818	0.0105816	0.0531144
eye - muscle inferior rectus	normal	4001662	22493	42491	54895	11514	12229	31937	175559	0.0028773	0.00305598	0.0655848	0.0696575
eye - muscle lateral	normal	2132814	11016	20580	26793	5076	5659	14486	83610	0.00237995	0.0026533	0.0607104	0.0676833
eye - muscle medial	normal	2067527	9312	18331	22526	4084	4570	11936	70759	0.00197531	0.00221037	0.057717	0.0645854
eye - muscle superior	normal	3139106	15254	30112	37030	7030	7733	20001	117160	0.00223949	0.00246344	0.0600034	0.0660038
eye - vitreous humor	normal	2236249	14031	26269	33994	7460	7815	20120	109689	0.00333594	0.00349469	0.0680105	0.0712469
Fibroblast - Aortic Adventitial	normal	34384305	41987	102299	100868	10445	16799	34814	307212	0.000303772	0.000488566	0.0339993	0.0546821
Fibroblast - Aortic Adventitial donor2 (cytoplasmic fraction)	normal	6054117	3235	6979	6607	829	1021	2693	21364	0.000136932	0.000168646	0.0388036	0.0477907
Fibroblast - Aortic Adventitial donor3 (cytoplasmic fraction)	normal	6701242	9589	18451	25388	3870	4357	11404	73059	0.000577505	0.000650178	0.0529709	0.0596367
Fibroblast - Cardiac	normal	19451650	14291	36936	34142	2560	4181	8631	100741	0.000131608	0.000214943	0.0254117	0.0415025
Fibroblast - Choroid Plexus	normal	7767084	4749	12683	8788	830	926	2178	30154	0.000106861	0.000119221	0.0275254	0.030709
Fibroblast - Conjunctival	normal	11249296	33240	61504	91093	17045	18927	48543	270352	0.00151521	0.00168251	0.0630474	0.0700087
Fibroblast - Dermal	normal	27284752	28578	70290	99929	8421	13313	25486	246017	0.000308634	0.000487928	0.0342293	0.0541141
Fibroblast - Gingival	normal	71254579	70678	184058	203261	18520	26774	54838	558129	0.000259913	0.000375751	0.0331823	0.047971
Fibroblast - Lung	normal	5642014	11713	22845	35560	4844	5648	14284	94894	0.000858559	0.00100106	0.0510464	0.059519
Fibroblast - Lymphatic	normal	3099981	1269	3336	3205	186	286	566	8848	6.00004e-05	9.22586e-05	0.0210217	0.0323237
Fibroblast - Mammary	normal	2742100	1556	3827	3893	187	432	559	10454	6.81959e-05	0.000157543	0.0178879	0.0413239
Fibroblast - Periodontal Ligament	normal	23528329	14597	47221	49023	1616	4055	5521	122033	6.86832e-05	0.000172345	0.0132423	0.0332287
Fibroblast - Pulmonary Artery	normal	7292376	6265	12404	16773	2158	2783	6588	46971	0.000295925	0.000381631	0.0459432	0.0592493
Fibroblast - skin	normal	6096979	4198	7933	8342	1081	1367	3336	26257	0.000177301	0.000224209	0.04117	0.0520623
Fibroblast - skin dystrophia myotonica	normal	28127807	34122	87169	84026	10159	15394	30821	261691	0.000361173	0.000547288	0.0388206	0.0588251
Fibroblast - skin normal	normal	25823805	26444	71196	63728	6289	10426	19407	197490	0.000243535	0.000403736	0.0318447	0.0527925
Fibroblast - skin spinal muscular atrophy	normal	32511303	38366	93141	86632	11038	15273	30915	275365	0.000339513	0.000469775	0.040085	0.0554646
Fibroblast - skin walker warburg	normal	4660531	2823	8276	8603	437	910	1443	22492	9.37661e-05	0.000195257	0.0194291	0.0404588
Fibroblast - Villous Mesenchymal	normal	5894305	2967	7803	9103	563	862	1466	22764	9.55159e-05	0.000146243	0.024732	0.0378668
Fingernail (including nail plate	normal	3174158	15887	30003	38643	7539	8199	21375	121646	0.00237512	0.00258305	0.0619749	0.0674005
frontal lobe	normal	15715413	22260	80291	50028	2457	13073	12135	180244	0.000156343	0.000831859	0.0136315	0.0725295
gall bladder	normal	4379313	6083	17152	11204	744	1774	3162	40119	0.00016989	0.000405086	0.0185448	0.0442185
gamma delta positive T cells	normal	6123510	12548	19125	13958	1067	1177	2845	50720	0.000174246	0.00019221	0.0210371	0.0232058
Gingival epithelial cells	normal	10521217	9296	20703	17518	2124	3056	5721	58418	0.000201878	0.000290461	0.0363587	0.0523126
globus pallidus	normal	24724798	100607	219923	267813	37048	47844	115346	788581	0.00149841	0.00193506	0.0469806	0.060671
globus pallidus - adult	normal	2013107	3544	10039	9671	693	1354	2565	27866	0.000344244	0.000672592	0.024869	0.0485897
Hair Follicle Dermal Papilla Cells	normal	3351906	1637	5436	8310	433	683	1147	17646	0.00012918	0.000203765	0.0245381	0.0387057
Hair Follicle Outer Root Sheath Cells	normal	3777797	2628	6600	5621	863	1114	2383	19209	0.00022844	0.000294881	0.0449269	0.0579936
heart	normal	30741291	29315	83285	64451	3842	7623	13833	202349	0.000124978	0.000247973	0.018987	0.0376725
heart - mitral valve	normal	5373678	9411	24310	22146	2363	3848	8013	70091	0.000439736	0.000716083	0.0337133	0.0549001
heart - pulmonic valve	normal	9869044	37556	74605	91816	16520	19463	48313	288273	0.00167392	0.00197213	0.0573068	0.0675159
heart - tricuspid valve	normal	4336290	21277	39847	51421	10633	11856	29628	164662	0.0024521	0.00273413	0.0645747	0.072002
Hepatic Sinusoidal Endothelial Cells	normal	2115950	1445	3735	4531	222	282	633	10848	0.000104917	0.000133273	0.0204646	0.0259956
Hepatic Stellate Cells (lipocyte)	normal	6833188	2664	7245	12018	377	659	1358	24321	5.51719e-05	9.64411e-05	0.015501	0.0270959
Hepatocyte	normal	8124930	12435	24979	25983	3339	5493	10966	83195	0.000410957	0.000676067	0.0401346	0.0660256
hereditary spherocytic anemia cell line:WIL2-NS	normal	8917863	17422	22351	50001	2130	2276	4714	98894	0.000238846	0.000255218	0.0215382	0.0230145
hippocampus	normal	18913866	44166	147311	136876	9482	28354	48574	414763	0.000501325	0.00149911	0.0228612	0.0683619
hippocampus - adult	normal	1655810	3232	10544	9441	753	1983	3415	29368	0.000454762	0.0011976	0.0256402	0.0675225
immature langerhans cells	normal	8672910	27300	51888	54328	11440	11567	29508	186031	0.00131905	0.00133369	0.0614951	0.0621778
insula	normal	16059002	22954	81233	48218	1833	13218	9950	177406	0.000114142	0.00082309	0.0103322	0.0745071
Intestinal epithelial cells (polarized)	normal	9407787	16729	35261	36603	3589	8099	12707	112988	0.000381492	0.000860883	0.0317644	0.0716802
iPS differentiation to neuron,day06	normal	43759023	68798	167402	166789	17726	21947	41902	484564	0.000405082	0.000501542	0.0365813	0.0452923
iPS differentiation to neuron,day12	normal	39637881	68887	182869	177083	14627	20858	36942	501266	0.000369016	0.000526214	0.0291801	0.0416106
iPS differentiation to neuron,day18	normal	48258863	74990	181578	247401	15695	21493	38258	579415	0.000325225	0.000445369	0.0270877	0.0370943
Iris Pigment Epithelial Cells	normal	6200104	14435	26965	35410	6990	7406	20098	111304	0.0011274	0.0011945	0.062801	0.0665385
Keratinocyte - epidermal	normal	18659992	13468	31941	33844	3792	5456	11824	100325	0.000203216	0.00029239	0.0377972	0.0543833
Keratinocyte - oral	normal	8236077	4776	10616	7690	667	1197	2225	27171	8.09852e-05	0.000145336	0.0245482	0.0440543
Keratocytes	normal	6009078	5509	12962	14889	2146	2435	5922	43863	0.000357126	0.00040522	0.0489251	0.0555138
kidney	normal	25384398	30960	82817	51320	3660	7381	13119	189257	0.000144183	0.000290769	0.0193388	0.0389999
left atrium	normal	1940672	2006	5123	4009	343	606	1325	13412	0.000176743	0.000312263	0.0255741	0.0451834
left ventricle	normal	2078409	1028	2852	2214	254	217	495	7060	0.000122209	0.000104407	0.0359773	0.0307365
lens epithelial cell line:SRA 01/04	normal	586443	994	2331	2396	380	363	826	7290	0.000647974	0.000618986	0.0521262	0.0497942
Lens Epithelial Cells	normal	16310764	25667	54917	60245	10626	12263	31511	195229	0.000651472	0.000751835	0.0544284	0.0628134
liver	normal	14460063	5872	12637	9574	781	1570	2334	32768	5.40108e-05	0.000108575	0.0238342	0.0479126
locus coeruleus	normal	22828361	58308	150264	159868	15329	29561	59898	473228	0.000671489	0.00129492	0.0323924	0.0624667
locus coeruleus - adult	normal	10200750	18092	52858	48098	3056	8435	13909	144448	0.000299586	0.0008269	0.0211564	0.0583947
lung	normal	21857227	37734	93462	89540	5547	9757	24596	260636	0.000253783	0.000446397	0.0212826	0.0374354
lymph node	normal	2102505	3231	7274	6879	471	715	1675	20245	0.000224018	0.000340071	0.023265	0.0353174
lymphangiectasia cell line:DS-1	normal	4458120	9007	16501	18075	2738	4472	5301	56094	0.00061416	0.00100311	0.0488109	0.0797233
Lymphatic Endothelial cells response to VEGFC,00hr00min	normal	13268230	12156	24115	23088	2285	2238	6570	70452	0.000172216	0.000168674	0.0324334	0.0317663
Lymphatic Endothelial cells response to VEGFC,00hr15min	normal	9673016	11116	20186	25039	3790	3773	10279	74183	0.000391812	0.000390054	0.0510899	0.0508607
Lymphatic Endothelial cells response to VEGFC,00hr30min	normal	9183616	11649	21933	25789	3772	4052	10525	77720	0.000410731	0.000441221	0.0485332	0.0521359
Lymphatic Endothelial cells response to VEGFC,00hr45min	normal	8105084	6593	12799	13924	1531	1267	3895	40009	0.000188894	0.000156322	0.0382664	0.0316679
Lymphatic Endothelial cells response to VEGFC,01hr00min	normal	9394882	8652	16698	19543	2658	2459	6483	56493	0.00028292	0.000261738	0.0470501	0.0435275
Lymphatic Endothelial cells response to VEGFC,01hr20min	normal	7881379	7980	15065	18237	2437	2323	6480	52522	0.00030921	0.000294745	0.0463996	0.0442291
Lymphatic Endothelial cells response to VEGFC,01hr40min	normal	6772179	5991	11578	14355	1866	1605	4838	40233	0.000275539	0.000236999	0.0463798	0.0398926
Lymphatic Endothelial cells response to VEGFC,02hr00min	normal	8270269	8050	15136	17155	2188	1893	5311	49733	0.000264562	0.000228892	0.0439949	0.0380633
Lymphatic Endothelial cells response to VEGFC,02hr30min	normal	8942764	8113	16284	18348	2051	1787	5052	51635	0.000229347	0.000199826	0.0397211	0.0346083
Lymphatic Endothelial cells response to VEGFC,03hr00min	normal	10047671	9782	18063	23303	3016	2774	8041	64979	0.000300169	0.000276084	0.046415	0.0426907
Lymphatic Endothelial cells response to VEGFC,03hr30min	normal	8491550	9044	16795	21317	3292	3075	8546	62069	0.00038768	0.000362125	0.0530377	0.0495416
Lymphatic Endothelial cells response to VEGFC,04hr	normal	8795525	8531	16458	19049	2494	2176	6280	54988	0.000283553	0.000247399	0.0453554	0.0395723
Lymphatic Endothelial cells response to VEGFC,05hr	normal	9449349	8947	18184	18787	1948	1833	5095	54794	0.000206152	0.000193982	0.0355513	0.0334526
Lymphatic Endothelial cells response to VEGFC,06hr	normal	6990167	6247	11873	15487	1768	1681	4799	41855	0.000252927	0.000240481	0.0422411	0.0401625
Lymphatic Endothelial cells response to VEGFC,07hr	normal	6215927	5182	10188	13194	1631	1308	3979	35482	0.00026239	0.000210427	0.045967	0.0368638
Lymphatic Endothelial cells response to VEGFC,08hr	normal	9540463	8860	16494	17395	2255	2240	6182	53426	0.000236362	0.000234789	0.0422079	0.0419272
Macrophage - monocyte derived	normal	15451112	14013	28270	26115	1266	2101	3743	75508	8.19359e-05	0.000135977	0.0167664	0.0278249
Mallassez-derived cells	normal	13442866	18028	29195	29142	5004	5676	13751	100796	0.000372242	0.000422231	0.0496448	0.0563118
Mammary Epithelial Cell	normal	18948941	27887	63276	81586	9939	12807	30743	226238	0.000524515	0.000675869	0.0439316	0.0566085
Mast cell	normal	63361119	162442	308829	286748	42764	53219	122256	976258	0.000674925	0.000839932	0.043804	0.0545133
Mast cell - stimulated	normal	6630384	15824	32665	33487	4394	5795	13521	105686	0.000662707	0.000874007	0.041576	0.0548322
mature adipocyte	normal	12608736	18311	33258	21516	474	5320	3128	82007	3.7593e-05	0.00042193	0.00577999	0.0648725
medial frontal gyrus	normal	21474811	44688	148536	131446	7189	27259	39915	399033	0.000334764	0.00126935	0.0180161	0.0683126
medial frontal gyrus - adult	normal	1401219	2390	8367	6996	418	1472	2017	21660	0.000298312	0.00105051	0.0192982	0.0679594
medial temporal gyrus	normal	15950814	36019	124294	99430	7953	20829	34236	322761	0.000498595	0.00130583	0.0246405	0.0645338
medial temporal gyrus - adult	normal	11525804	17980	59367	49847	2827	9504	13465	152990	0.000245276	0.000824585	0.0184783	0.0621217
medulla oblongata	normal	34093036	67416	183917	168439	9871	29216	48473	507332	0.000289531	0.000856949	0.0194567	0.0575875
medulla oblongata - adult	normal	2372384	4936	12242	12408	1257	2080	4532	37455	0.000529847	0.000876755	0.0335603	0.0555333
Melanocyte	normal	12114929	6888	17823	15727	1275	1714	2972	46399	0.000105242	0.000141478	0.027479	0.0369405
Melanocyte - dark	normal	19886200	14677	32619	36428	3669	5043	10458	102894	0.0001845	0.000253593	0.0356581	0.0490116
Melanocyte - light	normal	3973539	3435	8277	9575	864	1147	2365	25663	0.000217438	0.00028866	0.0336671	0.0446947
Meningeal Cells	normal	18337589	9730	22443	36461	975	1807	2272	73688	5.31695e-05	9.85408e-05	0.0132315	0.0245223
Mesothelial Cells	normal	16629302	16203	41578	42508	1613	6397	11386	119685	9.69975e-05	0.000384682	0.013477	0.0534486
migratory langerhans cells	normal	21954740	58231	96903	93635	18830	21123	50510	339232	0.000857674	0.000962116	0.0555077	0.0622671
Monocyte-derived macrophages response to LPS,00hr00min	normal	7217879	6898	13604	12378	1283	1857	3201	39221	0.000177753	0.000257278	0.0327121	0.0473471
Monocyte-derived macrophages response to LPS,00hr15min	normal	6340462	5935	11365	10669	1118	1541	2554	33182	0.000176328	0.000243042	0.033693	0.0464408
Monocyte-derived macrophages response to LPS,00hr30min	normal	5617045	6076	11623	9800	915	1229	2097	31740	0.000162897	0.000218798	0.028828	0.0387209
Monocyte-derived macrophages response to LPS,00hr45min	normal	6281004	7555	13755	11354	1044	1504	2323	37535	0.000166215	0.000239452	0.027814	0.0400693
Monocyte-derived macrophages response to LPS,01hr00min	normal	4464798	10912	18772	22428	4410	4597	11172	72291	0.000987727	0.00102961	0.0610034	0.0635902
Monocyte-derived macrophages response to LPS,01hr20min	normal	5029373	7499	12119	9091	844	1070	1927	32550	0.000167814	0.00021275	0.0259293	0.0328725
Monocyte-derived macrophages response to LPS,01hr40min	normal	2794444	3620	6667	4839	542	540	1219	17427	0.000193956	0.000193241	0.0311012	0.0309864
Monocyte-derived macrophages response to LPS,02hr00min	normal	6646130	7200	14482	9973	1012	1123	2076	35866	0.000152269	0.000168971	0.0282161	0.031311
Monocyte-derived macrophages response to LPS,02hr30min	normal	8310924	8143	18707	12530	1121	1335	2649	44485	0.000134883	0.000160632	0.0251995	0.0300101
Monocyte-derived macrophages response to LPS,03hr00min	normal	10504448	9584	24683	15200	1319	1481	3168	55435	0.000125566	0.000140988	0.0237936	0.026716
Monocyte-derived macrophages response to LPS,03hr30min	normal	4596187	4459	11800	6857	801	670	1811	26398	0.000174275	0.000145773	0.0303432	0.0253807
Monocyte-derived macrophages response to LPS,04hr	normal	5544003	4968	13593	8117	861	765	2067	30371	0.000155303	0.000137987	0.0283494	0.0251885
Monocyte-derived macrophages response to LPS,05hr	normal	4685753	3874	10675	7056	1126	781	2465	25977	0.000240303	0.000166675	0.043346	0.0300651
Monocyte-derived macrophages response to LPS,06hr	normal	2251847	1699	4931	3301	373	329	905	11538	0.000165642	0.000146102	0.032328	0.0285145
Monocyte-derived macrophages response to LPS,07hr	normal	2780002	2041	5950	4156	419	378	1121	14065	0.000150719	0.000135971	0.0297903	0.0268752
Monocyte-derived macrophages response to LPS,08hr	normal	5464008	3468	9771	7998	662	552	1455	23906	0.000121156	0.000101025	0.0276918	0.0230904
Monocyte-derived macrophages response to LPS,10hr	normal	4310684	2735	6791	5867	594	512	1386	17885	0.000137797	0.000118775	0.0332122	0.0286273
Monocyte-derived macrophages response to LPS,12hr	normal	6558307	4409	10925	8406	818	756	1990	27304	0.000124727	0.000115274	0.029959	0.0276883
Monocyte-derived macrophages response to LPS,14hr	normal	5445427	4025	9575	7017	934	723	2010	24284	0.00017152	0.000132772	0.0384615	0.0297727
Monocyte-derived macrophages response to LPS,16hr	normal	2351343	1966	4523	3593	554	418	1150	12204	0.00023561	0.000177771	0.045395	0.0342511
Monocyte-derived macrophages response to LPS,18hr	normal	9430555	5882	14147	10696	1090	834	2246	34895	0.000115582	8.84359e-05	0.0312366	0.0239003
Monocyte-derived macrophages response to LPS,20hr	normal	6565383	6700	14508	11975	1820	1546	4270	40819	0.000277212	0.000235478	0.0445871	0.0378745
Monocyte-derived macrophages response to LPS,22hr	normal	10253617	6957	16171	10550	1154	932	2354	38118	0.000112546	9.08948e-05	0.0302744	0.0244504
Monocyte-derived macrophages response to LPS,24hr	normal	8333451	6229	13770	10629	1252	927	2548	35355	0.000150238	0.000111238	0.0354122	0.0262198
Monocyte-derived macrophages response to LPS,36hr	normal	6697760	5667	11526	8434	1032	857	2047	29563	0.000154081	0.000127953	0.0349085	0.0289889
Monocyte-derived macrophages response to LPS,48hr	normal	4584243	3925	8565	6357	597	563	1242	21249	0.000130229	0.000122812	0.0280954	0.0264954
Monocyte-derived macrophages response to mock influenza infection,00hr00min	normal	4931076	4150	7999	9195	1096	1228	3139	26807	0.000222264	0.000249033	0.0408848	0.0458089
Monocyte-derived macrophages response to mock influenza infection,24hr00min	normal	11503036	10295	19848	19697	3047	3278	8559	64724	0.000264887	0.000284968	0.0470768	0.0506458
Monocyte-derived macrophages response to udorn influenza infection,00hr00min	normal	11380758	9722	19791	19710	2636	2826	7208	61893	0.000231619	0.000248314	0.0425896	0.0456594
Monocyte-derived macrophages response to udorn influenza infection,02hr00min	normal	4996508	5345	9825	12278	1427	1530	3752	34157	0.000285599	0.000306214	0.0417777	0.0447932
Monocyte-derived macrophages response to udorn influenza infection,07hr00min	normal	5815672	15557	27589	27676	3687	4122	9785	88416	0.000633977	0.000708774	0.0417006	0.0466205
Monocyte-derived macrophages response to udorn influenza infection,24hr00min	normal	6132772	41165	78096	92437	21228	21099	56284	310309	0.0034614	0.00344037	0.0684092	0.0679935
mycosis fungoides	normal	4275027	6607	12275	12343	749	976	2994	35944	0.000175204	0.000228303	0.020838	0.0271533
nasal epithelial cells	normal	12667647	8377	20645	13366	1525	1866	4091	49870	0.000120385	0.000147304	0.0305795	0.0374173
Natural Killer Cells	normal	20116762	63822	102399	70861	4041	5308	11617	258048	0.000200877	0.00026386	0.0156599	0.0205698
Neurons	normal	14525619	69094	129436	177740	36973	40445	107445	561133	0.00254536	0.00278439	0.0658899	0.0720774
neutrophil PMN	normal	403006	1262	2651	2983	542	554	1434	9426	0.00134489	0.00137467	0.0575005	0.0587736
Neutrophils	normal	9617276	46707	57935	64809	876	5891	3146	179364	9.10861e-05	0.000612544	0.00488392	0.0328438
normal embryonic palatal mesenchymal cell line:HEPM	normal	3276003	3082	7868	7399	675	1218	2575	22817	0.000206044	0.000371795	0.0295832	0.0533813
normal intestinal epithelial cell line:FHs 74 Int	normal	3461672	2615	8595	6717	610	679	1593	20809	0.000176215	0.000196148	0.0293142	0.0326301
nucleus accumbens	normal	14792668	20924	74932	44728	1862	10915	8758	162119	0.000125873	0.000737866	0.0114854	0.0673271
Nucleus Pulposus Cell	normal	11312984	5744	17802	11116	1220	1477	3695	41054	0.000107841	0.000130558	0.029717	0.035977
occipital cortex	normal	20021615	59799	195004	192700	9900	35083	58587	551073	0.000494466	0.00175226	0.017965	0.0636631
occipital cortex - adult	normal	847029	1529	5402	3950	323	804	1188	13196	0.000381333	0.0009492	0.0244771	0.0609276
occipital lobe	normal	11859031	21372	87410	81379	3094	15860	22099	231214	0.000260898	0.00133738	0.0133815	0.0685945
occipital pole	normal	13472665	14429	50224	23875	794	6748	3068	99138	5.89341e-05	0.000500866	0.00800904	0.0680667
Olfactory epithelial cells	normal	27325527	16503	52981	41278	3403	3956	9885	128006	0.000124536	0.000144773	0.0265847	0.0309048
olfactory region	normal	7663131	14259	50705	40401	2129	8691	12531	128716	0.000277824	0.00113413	0.0165403	0.0675207
optic nerve	normal	2850943	15760	29998	36993	6751	7523	18866	115891	0.00236799	0.00263878	0.058253	0.0649144
Osteoblast - differentiated	normal	4835736	4527	10715	10052	1678	2282	4861	34115	0.000347	0.000471903	0.0491866	0.0668914
ovary	normal	10573695	11415	31284	16138	1239	2362	3382	65820	0.000117178	0.000223385	0.0188241	0.0358857
pancreas	normal	4033780	1478	4059	3039	296	449	1032	10353	7.33803e-05	0.00011131	0.0285907	0.0433691
Pancreatic stromal cells	normal	12438736	10736	39154	38046	1707	3567	6633	99843	0.000137233	0.000286765	0.0170968	0.0357261
paracentral gyrus	normal	14103781	18393	65495	38167	1538	10052	7250	140895	0.000109049	0.000712717	0.0109159	0.0713439
parietal cortex	normal	1804833	3181	10942	8946	699	1633	2706	28107	0.000387293	0.000904793	0.0248692	0.0580994
parietal lobe	normal	34591932	74824	255689	230576	11406	45431	64970	682896	0.00032973	0.00131334	0.0167024	0.066527
parietal lobe - adult	normal	1585842	2957	10498	9126	516	1639	2593	27329	0.000325379	0.00103352	0.018881	0.0599729
parotid gland	normal	4945278	1060	7269	2494	170	444	625	12062	3.43762e-05	8.97826e-05	0.0140938	0.0368098
penis	normal	3779522	8312	20834	23613	2088	3815	8328	66990	0.000552451	0.00100939	0.0311688	0.0569488
Pericytes	normal	12042355	4764	14267	9439	813	972	2382	32637	6.75117e-05	8.07151e-05	0.0249104	0.0297821
Perineurial Cells	normal	14726081	9178	20856	18228	2649	2214	4882	58007	0.000179885	0.000150345	0.0456669	0.0381678
Peripheral Blood Mononuclear Cells	normal	18729925	46372	88825	62501	3106	6901	10446	218151	0.000165831	0.000368448	0.0142378	0.0316341
pineal gland	normal	10194392	31124	90627	95582	12158	37309	31189	297989	0.00119262	0.00365976	0.0408002	0.125203
pineal gland - adult	normal	2678951	7201	22084	21839	3949	6177	7678	68928	0.00147408	0.00230575	0.0572917	0.0896153
pituitary gland	normal	10743956	37523	105343	97706	5725	13135	35122	294554	0.000532858	0.00122255	0.0194362	0.0445928
pituitary gland - adult	normal	1732557	3296	11175	8340	711	1299	2840	27661	0.000410376	0.000749759	0.0257041	0.0469614
placenta	normal	10273793	12785	36893	25538	2730	4607	6209	88762	0.000265725	0.000448423	0.0307564	0.0519028
Placental Epithelial Cells	normal	8460900	5283	16320	20044	723	1345	2500	46215	8.54519e-05	0.000158967	0.0156443	0.0291031
pons	normal	14612657	20491	64078	46345	2267	10815	10153	154149	0.000155139	0.000740112	0.0147066	0.0701594
postcentral gyrus	normal	14468339	17050	59118	32398	1238	8590	5112	123506	8.55661e-05	0.00059371	0.0100238	0.0695513
prostate	normal	13263306	22035	63924	58632	2133	9236	16810	172770	0.00016082	0.000696357	0.0123459	0.0534584
Prostate Epithelial Cells	normal	15269737	10394	33007	24206	2065	3178	6432	79282	0.000135235	0.000208124	0.0260463	0.0400848
Prostate Epithelial Cells (polarized)	normal	6189343	6682	17259	14355	1232	2348	3363	45239	0.000199052	0.000379362	0.0272331	0.0519021
Prostate Stromal Cells	normal	18833485	8903	28882	26981	1050	2518	4044	72378	5.57518e-05	0.000133698	0.0145072	0.0347896
putamen	normal	17872148	34394	109830	91102	6434	15479	26322	283561	0.000360001	0.000866096	0.02269	0.0545879
rectum	normal	1418920	3575	10284	10544	521	1607	2966	29497	0.000367181	0.00113255	0.0176628	0.0544801
Renal Cortical Epithelial Cells	normal	12219253	11989	25592	26233	4188	4837	11125	83964	0.000342738	0.000395851	0.0498785	0.057608
Renal Epithelial Cells	normal	9921219	13668	26845	34698	5418	5698	13647	99974	0.000546102	0.000574325	0.0541941	0.0569948
Renal Glomerular Endothelial Cells	normal	10079257	6482	16929	23215	1011	1707	3734	53078	0.000100305	0.000169358	0.0190474	0.0321602
Renal Mesangial Cells	normal	5415397	2182	6886	6958	370	687	1199	18282	6.83237e-05	0.000126861	0.0202385	0.0375779
Renal Proximal Tubular Epithelial Cell	normal	7374111	3512	10514	14372	678	933	1419	31428	9.19433e-05	0.000126524	0.0215731	0.0296869
retina	normal	16296381	38466	91924	85382	3632	13218	20445	253067	0.000222872	0.0008111	0.0143519	0.0522312
Retinal Pigment Epithelial Cells	normal	8081869	5322	14125	15581	1327	1838	4315	42508	0.000164195	0.000227423	0.0312177	0.0432389
SABiosciences XpressRef Human Universal Total RNA	normal	14947029	24870	61486	53267	3722	8847	15584	167776	0.000249013	0.00059189	0.0221843	0.052731
salivary acinar cells	normal	11803218	13936	36347	35284	3291	5252	12489	106599	0.000278822	0.000444963	0.0308727	0.0492688
salivary gland	normal	7929798	1899	7006	4448	231	579	1026	15189	2.91306e-05	7.30157e-05	0.0152084	0.0381197
Schwann Cells	normal	7270263	3184	10507	18579	582	905	2142	35899	8.00521e-05	0.00012448	0.0162122	0.0252096
Sebocyte	normal	6207044	2814	7424	4873	494	601	1043	17249	7.9587e-05	9.68255e-05	0.0286393	0.0348426
seminal vesicle	normal	5109568	9036	29363	28375	1301	4274	7449	79798	0.00025462	0.00083647	0.0163037	0.0535602
Sertoli Cells	normal	963138	616	1894	1310	73	163	285	4341	7.57939e-05	0.000169238	0.0168164	0.037549
skeletal muscle	normal	14073708	7966	19865	14829	630	1575	3281	48146	4.47643e-05	0.000111911	0.0130852	0.032713
skeletal muscle - soleus muscle	normal	4404495	10510	22246	26361	5165	5331	14640	84253	0.00117267	0.00121035	0.0613035	0.0632737
Skeletal Muscle Cells	normal	25746685	17512	51893	63976	3679	6090	10622	153772	0.000142892	0.000236535	0.023925	0.0396041
Skeletal muscle cells differentiated into Myotubes - multinucleated	normal	17504400	11175	30828	34929	1171	3262	5765	87130	6.68975e-05	0.000186353	0.0134397	0.0374383
skin	normal	2573740	4484	12183	11413	920	1744	3890	34634	0.000357456	0.000677613	0.0265635	0.0503551
Skin - palm	normal	2522900	17565	32292	42731	9755	9991	26404	138738	0.00386658	0.00396013	0.0703124	0.0720134
Small Airway Epithelial Cells	normal	32107583	62942	141091	148560	20140	26676	63580	462989	0.000627266	0.000830832	0.0435	0.0576169
Small Airway Epithelial Cells donor2 (cytoplasmic fraction)	normal	3942969	2434	5127	4875	446	486	1400	14768	0.000113113	0.000123257	0.0302004	0.032909
Small Airway Epithelial Cells donor2 (nuclear fraction)	normal	3123136	15581	36074	43961	4460	7655	17593	125324	0.00142805	0.00245106	0.0355878	0.0610817
Small Airway Epithelial Cells donor3 (cytoplasmic fraction)	normal	4327758	3419	6941	8169	850	828	2513	22720	0.000196407	0.000191323	0.037412	0.0364437
small intestine	normal	17096721	17986	57822	39435	1758	5079	7216	129296	0.000102827	0.000297075	0.0135967	0.039282
smooth muscle	normal	4352092	5894	21291	14878	492	2060	4145	48760	0.000113049	0.000473336	0.0100902	0.0422477
Smooth muscle cells - airway	normal	26088600	23588	64242	63562	7394	10063	17806	186655	0.000283419	0.000385724	0.0396132	0.0539123
Smooth Muscle Cells - Aortic	normal	15657679	13423	30940	31665	2931	4974	9310	93243	0.000187192	0.000317672	0.031434	0.0533445
Smooth Muscle Cells - Bladder	normal	803499	697	1881	1486	238	252	633	5187	0.000296204	0.000313628	0.0458839	0.048583
Smooth Muscle Cells - Brachiocephalic	normal	16911489	22065	43787	47879	6435	9769	22109	152044	0.000380511	0.000577655	0.0423233	0.0642511
Smooth Muscle Cells - Brain Vascular	normal	9018742	6308	17839	14348	1642	1667	3298	45102	0.000182065	0.000184837	0.0364064	0.0369607
Smooth Muscle Cells - Bronchial	normal	5445989	2386	7193	6705	444	705	1397	18830	8.15279e-05	0.000129453	0.0235794	0.0374403
Smooth Muscle Cells - Carotid	normal	4783270	2683	6519	8441	309	798	1441	20191	6.46002e-05	0.000166831	0.0153038	0.0395226
Smooth Muscle Cells - Colonic	normal	14378529	10294	31323	26540	1821	2922	5415	78315	0.000126647	0.00020322	0.0232523	0.0373109
Smooth Muscle Cells - Coronary Artery	normal	7248059	4733	9430	9194	774	1499	2964	28594	0.000106787	0.000206814	0.0270686	0.0524236
Smooth Muscle Cells - Esophageal	normal	11994719	10614	25078	24453	3094	3806	8941	75986	0.000257947	0.000317306	0.040718	0.0500882
Smooth Muscle Cells - Internal Thoracic Artery	normal	15255524	16345	36648	34838	5132	7829	16570	117362	0.000336403	0.000513191	0.043728	0.0667081
Smooth Muscle Cells - Intestinal	normal	5689304	17815	33082	47946	8321	9113	23758	140035	0.00146257	0.00160178	0.0594209	0.0650766
Smooth Muscle Cells - Prostate	normal	14456451	7487	25684	19138	1161	2190	4050	59710	8.03102e-05	0.000151489	0.019444	0.0366773
Smooth Muscle Cells - Pulmonary Artery	normal	7685177	6125	14234	14650	1716	2729	5508	44962	0.000223287	0.000355099	0.0381656	0.0606957
Smooth Muscle Cells - Subclavian Artery	normal	5997509	3456	7456	7350	431	892	1775	21360	7.18632e-05	0.000148728	0.0201779	0.0417603
Smooth Muscle Cells - Tracheal	normal	11943167	6495	14888	15930	1440	1671	3932	44356	0.000120571	0.000139913	0.0324646	0.0376725
Smooth Muscle Cells - Umbilical Artery	normal	14014953	9159	19606	25718	1544	2880	5407	64314	0.000110168	0.000205495	0.0240072	0.0447803
Smooth Muscle Cells - Umbilical Vein	normal	14941365	9418	21443	19850	2520	3084	7922	64237	0.000168659	0.000206407	0.0392297	0.0480097
Smooth Muscle Cells - Uterine	normal	6314120	3672	11385	10845	783	1420	2653	30758	0.000124008	0.000224893	0.0254568	0.0461669
spinal cord	normal	17520962	48920	120315	136370	9817	24092	49380	388894	0.0005603	0.00137504	0.0252434	0.06195
spinal cord - adult	normal	7142557	14329	35931	35091	3602	6375	12865	108193	0.000504301	0.000892538	0.0332924	0.0589225
spleen	normal	23528433	42834	100253	94230	5049	9797	16811	268974	0.000214591	0.00041639	0.0187713	0.0364236
stomach	normal	1449013	3034	8442	7333	907	1266	2924	23906	0.000625943	0.000873698	0.0379403	0.0529574
submaxillary gland	normal	5744044	3846	10529	9528	472	1309	2537	28221	8.21721e-05	0.000227888	0.0167251	0.0463839
substantia nigra	normal	15690316	35811	92478	101740	5775	12538	27780	276122	0.000368061	0.000799092	0.0209147	0.0454075
substantia nigra - adult	normal	676805	2776	7177	8954	710	1036	3112	23765	0.00104905	0.00153072	0.0298759	0.0435935
Synoviocyte	normal	19789732	45511	90978	111179	19539	24191	60457	351855	0.00098733	0.0012224	0.0555314	0.0687528
temporal lobe	normal	21685511	28216	115887	80016	2526	17621	17052	261318	0.000116483	0.00081257	0.00966638	0.0674313
tenocyte	normal	8580959	3621	12477	8613	531	1165	1908	28315	6.18812e-05	0.000135766	0.0187533	0.0411443
testis	normal	20638656	44215	94821	82744	9535	15912	29100	276327	0.000461997	0.00077098	0.0345062	0.0575839
thalamus	normal	27937430	68727	184558	188606	15716	30190	62120	549917	0.000562543	0.00108063	0.0285789	0.0548992
thalamus - adult	normal	1576592	3036	8322	8122	649	1096	2317	23542	0.000411647	0.00069517	0.0275678	0.0465551
throat	normal	10023636	15357	38747	33313	1757	4616	9476	103266	0.000175286	0.000460512	0.0170143	0.0447001
thymus	normal	25775446	36380	108136	128171	5887	10131	10517	299222	0.000228396	0.000393048	0.0196744	0.0338578
thyroid	normal	18401670	29222	73891	58615	3736	9932	19680	195076	0.000203025	0.000539734	0.0191515	0.0509135
tongue	normal	10108786	8465	21235	17495	857	2264	4630	54946	8.47777e-05	0.000223964	0.0155971	0.0412041
tongue epidermis (fungiform papillae)	normal	6235125	42664	76956	103195	19954	22384	57890	323043	0.00320026	0.00358998	0.0617689	0.0692911
tonsil	normal	12728748	15542	34946	23024	995	2321	3420	80248	7.81695e-05	0.000182343	0.0123991	0.0289228
Trabecular Meshwork Cells	normal	5089787	2618	7297	25989	329	724	1065	38022	6.46392e-05	0.000142246	0.00865289	0.0190416
trachea	normal	17002760	14655	42372	27811	1490	3704	6789	96821	8.76328e-05	0.000217847	0.0153892	0.0382562
Tracheal Epithelial Cells	normal	11668211	11674	23381	41953	4478	5182	12006	98674	0.000383778	0.000444113	0.0453818	0.0525164
umbilical cord	normal	667630	2096	4474	4843	916	1031	2409	15769	0.00137202	0.00154427	0.0580887	0.0653814
Universal RNA - Human Normal Tissues Biochain	normal	13498067	14768	36858	25014	1747	4280	6095	88762	0.000129426	0.000317082	0.0196818	0.0482188
Urethra	normal	4978655	35753	64948	87343	18395	20239	51816	278494	0.00369477	0.00406515	0.0660517	0.072673
Urothelial Cells	normal	8690898	4534	11090	7788	742	1150	2290	27594	8.53767e-05	0.000132322	0.0268899	0.0416757
uterus	normal	9198824	12720	39954	24566	1552	4230	6712	89734	0.000168717	0.000459841	0.0172956	0.0471393
vagina	normal	1453073	1536	4693	2690	187	424	602	10132	0.000128693	0.000291795	0.0184564	0.0418476
vein	normal	4292146	5836	14300	11733	573	1375	2331	36148	0.0001335	0.000320353	0.0158515	0.0380381
Whole blood (ribopure)	normal	36702582	52373	92830	111166	5859	7848	18555	288631	0.000159635	0.000213827	0.0202993	0.0271904
CD133+ stem cells - adult bone marrow derived	stem	2978868	5772	9401	8043	442	607	1264	25529	0.000148379	0.000203769	0.0173136	0.0237769
CD133+ stem cells - cord blood derived	stem	100594	289	508	478	104	117	258	1754	0.00103386	0.00116309	0.059293	0.0667047
CD14+ monocyte derived endothelial progenitor cells	stem	16002882	26218	66796	70199	2863	6621	10762	183459	0.000178905	0.000413738	0.0156057	0.0360898
CD34+ Progenitors	stem	2563216	5983	12701	8766	841	1107	2268	31666	0.000328103	0.000431879	0.0265585	0.0349586
CD34+ stem cells - adult bone marrow derived	stem	7283285	9681	20757	26099	1820	2438	5608	66403	0.000249887	0.000334739	0.0274084	0.0367152
common myeloid progenitor CMP	stem	341092	835	2150	977	124	119	222	4427	0.000363538	0.000348879	0.0280099	0.0268805
granulocyte macrophage progenitor	stem	805808	1496	3528	2412	143	205	432	8216	0.000177462	0.000254403	0.0174051	0.0249513
H1 embryonic stem cells differentiation to CD34+ HSC,day00	stem	9854095	14213	29892	50306	8238	4142	9979	116770	0.000835998	0.000420333	0.0705489	0.0354714
H1 embryonic stem cells differentiation to CD34+ HSC,day03	stem	17739422	30477	80650	82739	12933	10733	20202	237734	0.000729054	0.000605037	0.0544011	0.0451471
H1 embryonic stem cells differentiation to CD34+ HSC,day09	stem	12630665	21972	57442	56807	9723	7701	13250	166895	0.000769793	0.000609707	0.0582582	0.0461428
H9 Embryoid body cells,day00	stem	16773194	23189	46722	49307	15098	6900	11482	152698	0.000900127	0.000411371	0.0988749	0.0451872
H9 Embryoid body cells,day01	stem	17097807	19656	42976	37716	10784	5994	10939	128065	0.000630724	0.000350571	0.0842072	0.0468044
H9 Embryoid body cells,day03	stem	13143774	16003	37006	31093	9258	5808	10033	109201	0.000704364	0.000441882	0.0847794	0.0531863
H9 Embryoid body cells,day06	stem	11406669	13025	30358	30646	6541	3835	6558	90963	0.000573436	0.000336207	0.0719084	0.04216
H9 Embryoid body cells,day09	stem	18550417	18412	46682	49422	7054	5008	7410	133988	0.000380261	0.000269967	0.0526465	0.0373765
H9 Embryoid body cells,day12	stem	34512226	34398	85068	80922	12698	8851	13857	235794	0.000367928	0.00025646	0.0538521	0.037537
H9 Embryoid body cells,day15	stem	15030555	15395	40970	35888	5400	4622	7077	109352	0.000359268	0.000307507	0.0493818	0.0422672
H9 Embryoid body cells,day18	stem	14929204	15684	40250	34478	5077	4570	6474	106533	0.000340072	0.000306111	0.0476566	0.0428975
H9 Embryoid body cells,day21	stem	14617462	16388	39629	34095	5273	5092	9082	109559	0.000360733	0.00034835	0.0481293	0.0464772
H9 Embryoid body cells,day24	stem	12827621	13173	33037	29899	4107	3903	5546	89665	0.000320168	0.000304265	0.0458038	0.0435287
H9 Embryoid body cells,day27	stem	11651990	10116	26335	23363	2624	2719	3564	68721	0.000225198	0.000233351	0.0381834	0.0395658
H9 Embryoid body cells,day30	stem	11767461	9058	23228	24299	2344	2443	3626	64998	0.000199193	0.000207606	0.0360626	0.0375858
H9 Embryoid body cells,day34	stem	8577539	8824	22321	18551	3525	3046	5644	61911	0.000410957	0.000355114	0.0569366	0.0491997
H9 Embryoid body cells,day41	stem	12678671	11831	31534	26165	4523	4219	7245	85517	0.000356741	0.000332764	0.0528901	0.0493352
H9 Embryonic Stem cells	stem	16976788	26211	50244	50846	17653	7048	13506	165508	0.00103983	0.000415155	0.106659	0.042584
HES3-GFP Embryonic Stem cells,day00	stem	11573630	25579	44548	95342	15644	10331	25893	217337	0.00135169	0.000892633	0.0719804	0.0475345
HES3-GFP Embryonic Stem cells,day01	stem	5002339	8610	17585	31864	5183	2909	6152	72303	0.00103612	0.000581528	0.0716844	0.0402335
HES3-GFP Embryonic Stem cells,day02	stem	7692551	15503	32587	52695	9535	6158	12275	128753	0.00123951	0.000800515	0.0740565	0.047828
HES3-GFP Embryonic Stem cells,day03	stem	8200083	15211	34773	56032	8756	7112	13317	135201	0.00106779	0.000867308	0.0647628	0.0526032
HES3-GFP Embryonic Stem cells,day04	stem	8878364	16156	38132	59455	8711	7771	14292	144517	0.000981149	0.000875274	0.0602766	0.0537722
HES3-GFP Embryonic Stem cells,day05	stem	6246846	7171	16995	32845	2535	2895	5290	67731	0.000405805	0.000463434	0.0374275	0.0427426
HES3-GFP Embryonic Stem cells,day06	stem	8987058	13608	32386	55560	5242	7202	11875	125873	0.000583283	0.000801375	0.0416452	0.0572164
HES3-GFP Embryonic Stem cells,day07	stem	6761741	11095	25867	46190	3964	6188	9932	103236	0.00058624	0.000915149	0.0383975	0.0599403
HES3-GFP Embryonic Stem cells,day08	stem	9303380	17213	38358	53208	4801	8468	13738	135786	0.000516049	0.000910207	0.0353571	0.0623628
HES3-GFP Embryonic Stem cells,day09	stem	6098563	13884	27295	35076	4160	5967	10788	97170	0.000682128	0.000978427	0.0428116	0.0614078
HES3-GFP Embryonic Stem cells,day10	stem	9123566	20189	41556	56437	6082	9272	17020	150556	0.000666625	0.00101627	0.0403969	0.0615851
HES3-GFP Embryonic Stem cells,day11	stem	7939157	25242	44893	57047	7488	10061	20766	165497	0.000943173	0.00126726	0.0452455	0.0607926
HES3-GFP Embryonic Stem cells,day12	stem	7007338	18728	37767	51823	5864	8396	16994	139572	0.000836837	0.00119817	0.0420142	0.0601553
hIPS	stem	3390655	5227	13338	20929	2576	2167	4375	48612	0.000759735	0.00063911	0.052991	0.0445775
hIPS +CCl2	stem	7814499	22697	44628	69349	12744	10486	25911	185815	0.00163081	0.00134186	0.0685843	0.0564325
iPS differentiation to neuron,day00	stem	50626597	83650	164031	207349	49482	22600	53132	580244	0.000977391	0.000446406	0.0852779	0.0389491
mesenchymal precursor cell - adipose	stem	11018862	7596	18442	15932	1109	3122	4211	50412	0.000100646	0.000283332	0.0219987	0.0619297
mesenchymal precursor cell - bone marrow	stem	9671603	7336	20196	14228	1540	2673	4367	50340	0.000159229	0.000276376	0.030592	0.0530989
mesenchymal precursor cell - cardiac	stem	21427493	16123	36213	30925	1879	5358	7206	97704	8.76911e-05	0.000250053	0.0192316	0.0548391
mesenchymal stem cell line:Hu5/E18	stem	2526859	2212	6451	8860	284	762	1780	20349	0.000112392	0.00030156	0.0139565	0.0374466
Mesenchymal Stem Cells - adipose	stem	4976238	4806	9980	16001	1963	2473	5654	40877	0.000394475	0.000496962	0.0480221	0.0604986
Mesenchymal Stem Cells - amniotic membrane	stem	4159335	2389	8098	5167	385	610	1228	17877	9.25629e-05	0.000146658	0.0215361	0.0341221
Mesenchymal Stem Cells - bone marrow	stem	12627006	9956	25283	34858	3390	4660	10243	88390	0.000268472	0.00036905	0.0383528	0.0527209
Mesenchymal Stem Cells - hepatic	stem	14368500	37652	69231	89681	19238	21099	54184	291085	0.0013389	0.00146842	0.0660907	0.072484
Mesenchymal Stem Cells - umbilical	stem	4669901	1724	5321	6071	343	483	1150	15092	7.34491e-05	0.000103428	0.0227273	0.0320037
Mesenchymal Stem Cells - Vertebral	stem	2589191	1297	3236	4094	175	264	526	9592	6.75887e-05	0.000101962	0.0182444	0.0275229
Mesenchymal Stem Cells - Wharton's Jelly	stem	6794205	5229	13423	8917	866	2179	2359	32973	0.000127462	0.000320714	0.0262639	0.0660844
mesenchymal stem cells (adipose derived)	stem	6892479	4391	11734	8337	909	1813	3379	30563	0.000131883	0.00026304	0.0297418	0.0593201
mesenchymal stem cells (adipose derived),00hr00min	stem	7092133	4243	12615	9809	915	1650	2552	31784	0.000129016	0.000232652	0.0287881	0.0519129
mesenchymal stem cells (adipose derived),00hr15min	stem	7515969	4237	12802	9783	898	1840	2625	32185	0.000119479	0.000244812	0.0279012	0.0571695
mesenchymal stem cells (adipose derived),00hr30min	stem	3389130	2111	5956	4677	600	863	1465	15672	0.000177037	0.000254638	0.0382848	0.0550664
mesenchymal stem cells (adipose derived),00hr45min	stem	9264846	5094	14708	10270	1151	2051	2844	36118	0.000124233	0.000221374	0.0318678	0.0567861
mesenchymal stem cells (adipose derived),01hr00min	stem	4832419	2711	7975	5993	694	1309	1770	20452	0.000143613	0.000270879	0.0339331	0.0640035
mesenchymal stem cells (adipose derived),01hr20min	stem	2208552	1343	3890	3084	420	640	1176	10553	0.00019017	0.000289783	0.0397991	0.0606463
mesenchymal stem cells (adipose derived),01hr40min	stem	4513111	2741	7033	5789	728	1162	1895	19348	0.000161308	0.000257472	0.0376266	0.0600579
mesenchymal stem cells (adipose derived),02hr00min	stem	3375723	2185	6252	5082	675	973	1985	17152	0.000199957	0.000288235	0.039354	0.0567281
mesenchymal stem cells (adipose derived),02hr30min	stem	2339998	1520	4126	3560	505	683	1346	11740	0.000215812	0.000291881	0.0430153	0.0581772
mesenchymal stem cells (adipose derived),03hr00min	stem	2005417	1370	3632	3080	412	612	1071	10177	0.000205444	0.000305173	0.0404834	0.0601356
mesenchymal stem cells (adipose derived),12hr00min	stem	2718835	1664	4932	4141	602	925	1490	13754	0.000221418	0.000340219	0.0437691	0.0672532
mesenchymal stem cells (adipose derived),day01	stem	3175590	2076	5492	4748	787	1080	2007	16190	0.000247828	0.000340094	0.0486103	0.0667078
mesenchymal stem cells (adipose derived),day02	stem	4177468	2599	7385	5464	774	1450	2007	19679	0.00018528	0.0003471	0.0393313	0.0736826
mesenchymal stem cells (adipose derived),day04	stem	2400506	1968	5094	4480	554	1099	1694	14889	0.000230785	0.00045782	0.0372087	0.0738129
mesenchymal stem cells (adipose derived),day08	stem	4617582	2717	7822	6257	635	1316	2243	20990	0.000137518	0.000284998	0.0302525	0.0626965
mesenchymal stem cells (adipose derived),day12	stem	4008966	1887	4803	3607	445	760	1372	12874	0.000111001	0.000189575	0.0345658	0.0590337
mesenchymal stem cells (adipose derived),day14	stem	3104453	1976	5174	4066	537	835	1627	14215	0.000172977	0.000268968	0.037777	0.0587408
Multipotent Cord Blood Unrestricted Somatic Stem Cells	stem	4313726	2375	7286	5386	272	664	1053	17036	6.30545e-05	0.000153927	0.0159662	0.0389763
Myoblast	stem	15646634	11339	39030	33066	1197	5352	5991	95975	7.65021e-05	0.000342054	0.012472	0.0557645
Myoblast differentiation to myotubes,day00	stem	13580173	43948	90991	110614	20868	23479	58981	348881	0.00153665	0.00172892	0.0598141	0.067298
Myoblast differentiation to myotubes,day01	stem	12581843	25707	60718	63804	10744	12218	31246	204437	0.000853929	0.000971082	0.0525541	0.0597641
Myoblast differentiation to myotubes,day02	stem	22718076	77724	159689	190382	34550	40240	99749	602334	0.00152082	0.00177128	0.0573602	0.0668068
Myoblast differentiation to myotubes,day03	stem	18114726	54267	114282	133473	25188	27609	70598	425417	0.00139047	0.00152412	0.0592078	0.0648987
Myoblast differentiation to myotubes,day04	stem	15081201	24279	61329	61275	7900	10360	24269	189412	0.000523831	0.000686948	0.041708	0.0546956
Myoblast differentiation to myotubes,day06	stem	12929711	49486	98724	119939	23570	25928	65474	383121	0.00182293	0.0020053	0.061521	0.0676757
Myoblast differentiation to myotubes,day08	stem	12913505	43822	88977	106924	20224	22555	57323	339825	0.00156611	0.00174662	0.059513	0.0663724
Myoblast differentiation to myotubes,day10	stem	14651312	45928	95106	112794	20406	23018	58944	356196	0.00139278	0.00157105	0.0572887	0.0646217
Myoblast differentiation to myotubes,day12	stem	9872617	23639	53049	59834	9807	11192	28800	186321	0.000993354	0.00113364	0.052635	0.0600684
Neural stem cells	stem	10972198	59112	110793	145486	28340	32721	81412	457864	0.00258289	0.00298217	0.0618961	0.0714645
Oligodendrocyte - precursors	stem	1592440	2991	5944	7103	1281	1458	3677	22454	0.000804426	0.000915576	0.05705	0.0649328
Osteoblast	stem	10747103	11259	26222	34693	3973	5512	11833	93492	0.000369681	0.000512882	0.0424956	0.0589569
Preadipocyte - breast	stem	16526010	11745	35396	27041	2527	4103	8306	89118	0.00015291	0.000248275	0.0283557	0.0460401
Preadipocyte - breast donor2 (cytoplasmic fraction)	stem	2600045	1180	2999	2303	372	272	739	7865	0.000143074	0.000104614	0.0472982	0.0345836
Preadipocyte - omental	stem	20285537	17322	48666	41254	4927	7122	15265	134556	0.000242882	0.000351088	0.0366167	0.0529296
Preadipocyte - perirenal	stem	761911	299	1037	568	34	79	154	2171	4.46246e-05	0.000103687	0.015661	0.0363888
Preadipocyte - subcutaneous	stem	13752321	13558	30197	40150	4022	6382	12943	107252	0.00029246	0.000464067	0.0375005	0.0595047
Preadipocyte - visceral	stem	20005060	24566	51682	62671	7948	12055	24145	183067	0.000397299	0.000602598	0.0434158	0.0658502
promyelocytes/myelocytes PMC	stem	764582	1409	3405	2820	366	415	1025	9440	0.000478693	0.00054278	0.0387712	0.0439619
Skeletal Muscle Satellite Cells	stem	22594180	19416	58641	53863	3316	6368	10411	152015	0.000146763	0.000281842	0.0218136	0.0418906
