# Supplementary material for: Functional annotation of the vlinc class of non-coding RNAs using systems biology approach
Source: Nucleic Acids Res. 2016 Mar 21;44(7):3233–52. doi: 10.1093/nar/gkw162 (PMC4838384; doi:10.1093/nar/gkw162)
Supplement: SUPPLEMENTARY DATA [file supp_gkw162_nar-00129-z-2016-File014.xlsx]

## Sheet: Sheet1
Supplementary Table 4: correlation of transcripts pairs with and without insulators
Numbers of vlincRNAs and Genes used to calculate correlations in Table 3
		Same upstream		Same downstream		Opposite tail-tail		Opposite head-head
	Distance	VlincRNAs-Genes	Genes-Genes	VlincRNAs-Genes	Genes-Genes	VlincRNAs-Genes	Genes-Genes	VlincRNAs-Genes	Genes-Genes
	0-1kb	420	4472	443	4396	101	5387	275	9146
	1-5kb	258	7789	265	7904	55	8711	72	5003
	5-10kb	148	6687	115	6742	61	6275	89	4214
	10-20kb	175	9243	216	8825	97	8484	125	6513
	20-30kb	125	6249	146	6435	88	5435	136	5275
	30-40kb	129	4723	107	4525	89	4320	107	4458
	40-50kb	106	3821	111	3870	91	3643	108	4005
	>50kb	2594	37673	2548	38035	3367	38310	3042	42089
	All*	3955	80657	3951	80732	3949	80565	3954	80703
Correlations between pairs of vlincRNAs and adjacent genes
	Same upstream		Same downstream		Opposite tail-to-tail		Opposite head-to-head
	Separated by Insulator	Not Separated by Insulator	Separated by Insulator	Not Separated by Insulator	Separated by Insulator	Not Separated by Insulator	Separated by Insulator	Not Separated by Insulator
0-1kb	0.391	0.3895	0.357	0.37625	0.179	0.172	0.495	0.28875
1-5kb	0.349	0.358	0.359	0.317	0.1715	0.164	0.319	0.176
5-10kb	0.3015	0.3745	0.196	0.258	0.1805	0.224	0.0795	0.193
10-20kb	0.29325	0.348	0.269	0.351	0.109	0.1695	0.157	0.1565
20-30kb	0.224	0.3035	0.22875	0.26125	0.1915	0.186	0.183	0.129
30-40kb	0.1915	0.218	0.237	0.158	0.16	0.2795	0.168	0.206
40-50kb	0.209	0.385	0.117	0.1505	0.108	0.119	0.149	0.179
>50kb	0.156	0.1665	0.133	0.3015	0.147	0.113	0.126	0.263
all	0.168	0.361	0.149	0.329	0.148	0.172	0.13225	0.2475
Difference	0.193		0.18		0.024		0.11525
Correlations between pairs of adjacent genes
	Same upstream		Same downstream		Opposite tail-to-tail		Opposite head-to-head
	Separated by Insulator	Not Separated by Insulator	Separated by Insulator	Not Separated by Insulator	Separated by Insulator	Not Separated by Insulator	Separated by Insulator	Not Separated by Insulator
0-1kb	0.0615	0.069	0.053	0.084	0.058	0.088	0.0415	0.315
1-5kb	0.15675	0.15	0.175	0.151	0.079	0.091	0.1555	0.101
5-10kb	0.144	0.156	0.152	0.151	0.113	0.0845	0.0955	0.12125
10-20kb	0.154	0.139	0.141	0.16425	0.095	0.0835	0.1175	0.083
20-30kb	0.145	0.1145	0.143	0.115	0.098	0	0.12	0
30-40kb	0.152	0.05575	0.14	0.053	0.089	0	0.10975	0
40-50kb	0.1195	0	0.11625	0	0.08	0	0.137	0
>50kb	0.089	0	0.091	0	0.071	0	0.091	0
all	0.108	0.1005	0.10825	0.109	0.078	0.067	0.098	0.16
Difference	-0.0075		0.00075		-0.011		0.062
	Difference in correlation between pairs with and without insulators
	Same upstream		Same downstream		Opposite tail-to-tail		Opposite head-to-head
Distance	vlincRNAs	Genes	vlincRNAs	Genes	vlincRNAs	Genes	vlincRNAs	Genes
0-1kb	-0.0015	0.0075	0.01925	0.031	-0.007	0.03	-0.20625	0.2735
1-5kb	0.009	-0.00675	-0.042	-0.024	-0.0075	0.012	-0.143	-0.0545
5-10kb	0.073	0.012	0.062	-0.001	0.0435	-0.0285	0.1135	0.02575
10-20kb	0.05475	-0.015	0.082	0.02325	0.0605	-0.0115	-0.0005	-0.0345
20-30kb	0.0795	-0.0305	0.0325	-0.028	-0.0055	-0.098	-0.054	-0.12
30-40kb	0.0265	-0.09625	-0.079	-0.087	0.1195	-0.089	0.038	-0.10975
40-50kb	0.176	-0.1195	0.0335	-0.11625	0.011	-0.08	0.03	-0.137
>50kb	0.0105	-0.089	0.1685	-0.091	-0.034	-0.071	0.137	-0.091
all	0.193	-0.0075	0.18	0.00075	0.024	-0.011	0.11525	0.062
Correlation of vlincRNA-Gene pairs minus Gene-Gene pairs with insulators
Distance	Same upstream	Same Downstream	Opposite tail-to-tail	Opposite head-to-head
0-1kb	0.3295	0.304	0.121	0.4535
1-5kb	0.19225	0.184	0.0925	0.1635
5-10kb	0.1575	0.044	0.0675	-0.016
10-20kb	0.13925	0.128	0.014	0.0395
20-30kb	0.079	0.08575	0.0935	0.063
30-40kb	0.0395	0.097	0.071	0.05825
40-50kb	0.0895	0.00075	0.028	0.012
>50kb	0.067	0.042	0.076	0.035
