# Supplementary material for: Functional annotation of the vlinc class of non-coding RNAs using systems biology approach
Source: Nucleic Acids Res. 2016 Mar 21;44(7):3233–52. doi: 10.1093/nar/gkw162 (PMC4838384; doi:10.1093/nar/gkw162)
Supplement: SUPPLEMENTARY DATA [file supp_gkw162_nar-00129-z-2016-File015.xlsx]

## Sheet: Sheet1
Supplementary Table 5: fraction of UCSC Genes pairs not expressed in any of 833 tissues
	Separated by Insulator	Not Separated by insulator
Same strand upstream	0.0066	0.2095
Same strand downstream	0.0066	0.2107
Opposite Tail-to-tail	0.0052	0.1905
Opposited Head-to-head	0.0055	0.1922
