# Supplementary material for: Functional annotation of the vlinc class of non-coding RNAs using systems biology approach
Source: Nucleic Acids Res. 2016 Mar 21;44(7):3233–52. doi: 10.1093/nar/gkw162 (PMC4838384; doi:10.1093/nar/gkw162)
Supplement: SUPPLEMENTARY DATA [file supp_gkw162_nar-00129-z-2016-File016.xlsx]

## Sheet: Sheet 1
Supplementary Table 6: list of standalone vlincRNA genes
vlincRNA gene ID	Chr	Start_HG19	End_HG19	Strand	Association with a promoter within +/- 5kb of vlincRNA gene start site	Association with aCAGE cluster within +/- 5kb of vlincRNA gene start site	LTR/NonLTR status of promoters associated with vlincRNA genes	Number of binding sites within promoters
								SOX2	OCT4	NANOG
2	chr7	10260389	10826297	-	1	1	NonLTR	0	0	0
7	chr7	17261190	17338274	-	1	1	NonLTR	0	0	0
10	chr7	19092269	19160988	-	1	1	NonLTR	0	1	0
11	chr7	19919598	20161892	-	1	1	LTR	1	1	1
14	chr7	22574132	22748628	-	1	1	LTR	0	0	0
15	chr7	24226016	24435992	-	1	1	LTR	0	0	2
16	chr7	26619080	26681283	-	1	1	LTR	0	0	0
17	chr7	37795270	37866523	-	1	1	LTR	0	0	0
20	chr7	65869737	65958643	-	1	1	NonLTR	0	0	0
23	chr7	83964727	84510327	-	1	1	LTR	0	0	0
25	chr7	91152859	91213034	-	1	1	LTR	0	0	0
33	chr7	117752908	117824084	-	1	1	NonLTR	0	0	0
34	chr7	119087731	119590926	-	1	1	LTR	0	0	0
35	chr7	120535488	120590636	-	1	1	NonLTR	0	0	0
39	chr7	134393549	134464162	-	1	1	NonLTR	0	0	1
40	chr7	139565345	139677203	-	1	1	LTR	0	0	0
41	chr7	145773291	145946027	-	1	1	LTR	0	0	1
42	chr7	148055670	148134060	-	1	1	LTR	0	0	0
48	chr20	12457705	12734751	-	1	1	LTR	1	1	1
49	chr20	15912463	15967526	-	1	1	LTR	0	1	1
51	chr20	38768354	38897797	-	1	1	LTR	1	1	1
55	chr22	28058545	28140734	-	1	1	LTR	0	0	1
58	chr22	35413600	35629291	-	1	1	LTR	0	0	0
60	chr14	22620914	22844220	-	1	1	NonLTR	0	0	1
62	chr14	29175323	29237394	-	1	1	NonLTR	0	2	1
66	chr14	35356626	35452230	-	1	1	LTR	0	0	1
67	chr14	38464226	38659898	-	1	1	LTR	1	1	1
74	chr14	48661553	48737374	-	1	1	LTR	1	0	1
76	chr14	54009380	54080906	-	1	1	NonLTR	0	0	0
79	chr14	55958687	56015512	-	1	1	NonLTR	0	0	0
86	chr14	81479603	81582565	-	1	1	NonLTR	0	0	0
90	chr14	102091293	102178138	-	1	1	NonLTR	0	0	0
93	chr8	6506402	6565876	-	1	1	LTR	0	0	0
94	chr8	8060709	8143188	-	1	1	LTR	0	0	0
95	chr8	16141187	16606313	-	1	1	NonLTR	0	0	0
97	chr8	19804876	19930276	-	1	1	LTR	0	0	0
99	chr8	23335056	23386361	-	1	1	LTR	0	0	0
100	chr8	24170899	24245300	-	1	1	LTR	0	0	0
104	chr8	55306680	55367664	-	1	1	NonLTR	0	2	1
105	chr8	56738006	56792384	-	1	1	NonLTR	1	1	0
108	chr8	73340682	73392177	-	1	1	NonLTR	0	0	0
113	chr8	89803560	90771096	-	1	1	LTR	0	1	1
114	chr8	90803293	90914094	-	1	1	NonLTR	0	0	0
119	chr8	106765114	107072849	-	1	1	LTR	0	0	0
121	chr8	111966841	112052964	-	1	1	LTR	0	0	0
127	chr8	123587024	123690580	-	1	1	LTR	0	0	0
135	chr8	135788652	135853401	-	1	1	LTR	0	0	0
136	chr8	142265290	142318517	-	1	1	NonLTR	0	0	0
139	chr1	14666143	14746493	-	1	1	LTR	0	0	0
146	chr1	82657584	82718494	-	1	1	NonLTR	0	0	0
147	chr1	83127707	83313904	-	1	1	NonLTR	0	1	0
150	chr1	89915573	89991036	-	1	1	LTR	0	0	0
153	chr1	104857475	105011093	-	1	1	LTR	0	0	0
155	chr1	120778786	120838351	-	1	1	NonLTR	0	1	0
156	chr1	167531038	167599472	-	1	1	NonLTR	0	0	0
158	chr1	171165661	171221194	-	1	1	LTR	1	0	1
166	chr1	186907277	187042492	-	1	1	LTR	0	0	0
174	chr1	194242240	194327175	-	1	1	LTR	0	0	0
181	chr1	207422220	207495537	-	1	1	NonLTR	0	0	1
182	chr1	209674862	209741295	-	1	1	NonLTR	0	0	1
183	chr1	209827848	209922467	-	1	1	NonLTR	0	0	0
186	chr1	244385003	244489536	-	1	1	LTR	0	0	0
190	chr11	11711811	11833116	-	1	1	LTR	0	0	0
195	chr11	34018057	34073228	-	1	1	NonLTR	1	0	0
196	chr11	35042262	35095520	-	1	1	NonLTR	0	0	0
201	chr11	65489814	65551214	-	1	1	NonLTR	0	0	0
203	chr11	79654581	79794703	-	1	1	NonLTR	0	0	0
211	chr11	96178521	96240145	-	1	1	LTR	0	0	0
218	chr11	117805531	117857740	-	1	1	LTR	0	0	0
219	chr11	129450860	129685705	-	1	1	LTR	0	0	0
220	chr6	1109951	1314198	-	1	1	NonLTR	0	0	0
221	chr6	6672573	6725115	-	1	1	NonLTR	1	1	1
225	chr6	14823197	15022942	-	1	1	LTR	1	1	1
228	chr6	37032096	37107934	-	1	1	NonLTR	1	1	1
230	chr6	41462665	41514169	-	1	1	NonLTR	1	1	1
231	chr6	53557697	53659683	-	1	1	NonLTR	0	1	1
235	chr6	64163851	64283735	-	1	1	NonLTR	1	1	1
236	chr6	70514778	70576433	-	1	1	NonLTR	0	0	0
241	chr6	78434598	79315766	-	1	1	NonLTR	0	0	0
244	chr6	82578671	82652920	-	1	1	NonLTR	0	0	0
254	chr6	96881924	96970240	-	1	1	LTR	0	1	0
261	chr6	117924769	117996567	-	1	1	LTR	0	0	0
270	chr6	138922429	139014813	-	1	1	NonLTR	0	1	0
271	chr6	140381191	140469593	-	1	1	LTR	0	0	0
273	chr6	141034658	141219628	-	1	1	LTR	0	0	0
275	chr6	149398127	149539054	-	1	1	NonLTR	0	0	0
280	chr6	164708334	164759171	-	1	1	LTR	0	0	0
281	chr17	6777758	6843821	-	1	1	LTR	0	0	0
283	chr17	41383911	41438728	-	1	1	LTR	1	1	1
286	chr17	67960662	68125237	-	1	1	LTR	0	0	0
289	chr17	69025495	69078720	-	1	1	LTR	1	0	0
295	chr21	16704998	16817978	-	1	1	NonLTR	0	0	0
303	chr21	33857860	33948638	-	1	1	LTR	0	0	0
304	chr21	34293410	34398214	-	1	1	NonLTR	0	1	1
305	chr21	40364167	40457000	-	1	1	NonLTR	0	0	0
308	chr16	7866741	8165613	-	1	1	LTR	0	0	0
312	chr16	60016547	60113591	-	1	1	LTR	0	0	0
313	chr16	60496707	60557105	-	1	1	NonLTR	0	0	1
319	chr16	72228916	72698903	-	1	1	NonLTR	0	0	0
325	chr18	3323132	3385166	-	1	1	LTR	0	0	0
328	chr18	20448314	20504814	-	1	1	NonLTR	0	0	0
329	chr18	31840034	31939153	-	1	1	NonLTR	0	0	0
330	chr18	32444540	32513601	-	1	1	LTR	0	0	0
331	chr18	33252842	33311121	-	1	1	LTR	0	0	0
336	chr18	49699613	49762715	-	1	1	NonLTR	0	0	0
338	chr18	54986644	55092101	-	1	1	NonLTR	1	1	1
342	chr18	59193478	59274215	-	1	1	NonLTR	0	0	0
343	chr18	60139742	60190656	-	1	1	NonLTR	0	0	0
351	chr18	75618635	75705682	-	1	1	LTR	0	0	0
353	chr3	4853733	4910480	-	1	1	NonLTR	0	0	0
356	chr3	13247752	13324888	-	1	1	LTR	0	0	0
358	chr3	28125871	28180207	-	1	1	NonLTR	0	0	0
360	chr3	36902430	36989025	-	1	1	NonLTR	0	1	1
361	chr3	43671435	43733287	-	1	1	NonLTR	0	1	1
363	chr3	63576084	63631402	-	1	1	NonLTR	0	1	0
364	chr3	64211816	64431205	-	1	1	NonLTR	0	1	0
370	chr3	99873911	99980524	-	1	1	LTR	0	0	1
371	chr3	103983397	104628863	-	1	1	NonLTR	0	0	0
372	chr3	104910728	105087184	-	1	1	NonLTR	0	0	1
373	chr3	105892935	105975508	-	1	1	LTR	0	0	0
380	chr3	117520468	117716442	-	1	1	NonLTR	0	0	0
384	chr3	125538824	125634709	-	1	1	NonLTR	0	0	0
388	chr3	150066898	150126786	-	1	1	NonLTR	0	0	0
389	chr3	151181647	151257104	-	1	1	NonLTR	0	0	0
390	chr3	151395698	151488511	-	1	1	NonLTR	0	0	0
392	chr3	151725651	151954767	-	1	1	NonLTR	0	0	0
399	chr3	174901063	174992197	-	1	1	LTR	0	0	0
400	chr3	175984082	176045149	-	1	1	LTR	2	1	2
405	chr3	187500027	187583137	-	1	1	NonLTR	0	0	0
406	chr15	35374154	35583511	-	1	1	NonLTR	0	0	0
408	chr15	45116920	45175685	-	1	1	LTR	0	0	0
411	chr15	54215812	54269231	-	1	1	NonLTR	0	0	0
412	chr15	58639427	58702773	-	1	1	NonLTR	0	0	0
413	chr15	67269337	67352002	-	1	1	NonLTR	1	1	1
415	chr15	70778075	70830797	-	1	1	NonLTR	0	0	0
416	chr15	77577439	77713233	-	1	1	NonLTR	1	2	2
418	chr15	87781473	88247504	-	1	1	LTR	0	0	0
420	chr15	95497054	95562052	-	1	1	NonLTR	0	0	0
421	chr15	96093441	96181512	-	1	1	NonLTR	0	0	0
424	chr12	2852865	2904150	-	1	1	NonLTR	0	0	0
427	chr12	31110180	31160289	-	1	1	NonLTR	0	0	0
429	chr12	32029511	32112351	-	1	1	LTR	0	1	1
431	chr12	38455202	38529281	-	1	1	NonLTR	0	0	0
432	chr12	40527535	40618811	-	1	1	NonLTR	0	0	0
435	chr12	45948369	46123600	-	1	1	NonLTR	1	1	1
439	chr12	67380659	67463714	-	1	1	NonLTR	0	0	0
441	chr12	68730021	68845604	-	1	1	LTR	0	0	1
442	chr12	70414105	70636722	-	1	1	NonLTR	0	0	0
446	chr12	79816482	79939090	-	1	1	LTR	0	0	0
448	chr12	90301634	90354095	-	1	1	NonLTR	0	0	0
449	chr12	91756035	92030552	-	1	1	LTR	0	0	0
452	chr12	95122349	95268537	-	1	1	LTR	0	0	0
455	chr12	105643291	105721045	-	1	1	LTR	0	0	0
456	chr12	112744061	112820241	-	1	1	NonLTR	0	0	0
466	chrX	23148404	23680356	-	1	1	NonLTR	0	0	0
469	chrX	45599047	45716120	-	1	1	NonLTR	1	1	0
483	chrX	112642803	113302475	-	1	1	LTR	2	1	2
486	chrX	113731397	113841350	-	1	1	LTR	1	0	1
487	chrX	122326762	122648411	-	1	1	NonLTR	0	0	0
488	chrX	124185977	124339771	-	1	1	NonLTR	0	0	0
495	chrX	141851867	142066296	-	1	1	NonLTR	0	0	0
498	chrX	150574655	150707091	-	1	1	LTR	0	0	0
502	chr4	6591411	6642298	-	1	1	NonLTR	0	1	0
507	chr4	15285993	15341558	-	1	1	NonLTR	0	0	0
511	chr4	24330396	24474882	-	1	1	LTR	0	1	0
516	chr4	49570652	49628431	-	1	1	NonLTR	0	0	0
517	chr4	56749204	56815376	-	1	1	LTR	0	0	1
518	chr4	62555670	62637989	-	1	1	LTR	1	1	1
524	chr4	82859092	82967560	-	1	1	NonLTR	0	0	0
525	chr4	89326960	89378169	-	1	1	LTR	0	0	0
531	chr4	115465843	115520219	-	1	1	NonLTR	0	1	1
533	chr4	127245415	127881647	-	1	1	LTR	0	0	0
534	chr4	128727666	128802635	-	1	1	NonLTR	0	1	0
541	chr4	152172360	152250118	-	1	1	NonLTR	0	0	1
543	chr4	158608880	158745538	-	1	1	NonLTR	0	0	0
550	chr4	185192370	185242893	-	1	1	NonLTR	0	0	0
554	chr2	13503282	13673883	-	1	1	LTR	0	0	0
560	chr2	19356810	19547825	-	1	1	NonLTR	0	1	0
564	chr2	42003378	42053571	-	1	1	NonLTR	0	0	0
565	chr2	46578131	46656436	-	1	1	NonLTR	0	0	0
567	chr2	48474305	48541793	-	1	1	NonLTR	0	0	0
568	chr2	51518919	51577350	-	1	1	NonLTR	0	0	0
576	chr2	58160513	58274548	-	1	1	NonLTR	0	0	0
578	chr2	65170001	65283334	-	1	1	LTR	0	1	0
579	chr2	67442505	67558851	-	1	1	LTR	2	1	2
580	chr2	67572107	67625258	-	1	1	NonLTR	0	1	0
582	chr2	75136024	75186051	-	1	1	LTR	0	0	0
585	chr2	85128943	85198229	-	1	1	NonLTR	0	0	0
587	chr2	108167345	108365373	-	1	1	LTR	0	0	0
589	chr2	114545061	114648605	-	1	1	LTR	0	1	0
591	chr2	126991501	127066328	-	1	1	LTR	0	0	0
592	chr2	138814682	139259338	-	1	1	NonLTR	0	0	0
593	chr2	143569360	143632594	-	1	1	NonLTR	0	0	0
604	chr2	173342277	173421437	-	1	1	LTR	1	0	0
606	chr2	186603589	187351330	-	1	1	LTR	0	0	0
609	chr2	189060187	189152407	-	1	1	LTR	0	0	0
610	chr2	190142288	190305859	-	1	1	NonLTR	0	0	1
611	chr2	190979783	191061207	-	1	1	NonLTR	0	0	0
612	chr2	191423810	191513845	-	1	1	NonLTR	0	0	0
613	chr2	191530218	191745545	-	1	1	LTR	0	0	1
614	chr2	192051668	192110940	-	1	1	NonLTR	1	0	0
616	chr2	193966170	194035965	-	1	1	NonLTR	0	0	0
622	chr2	200897626	201040036	-	1	1	LTR	0	0	0
623	chr2	203168419	203241046	-	1	1	LTR	0	0	0
625	chr2	208210029	208394614	-	1	1	NonLTR	1	1	0
637	chr2	240809132	240868894	-	1	1	NonLTR	0	0	0
642	chr9	10963110	11065117	-	1	1	LTR	0	0	0
643	chr9	12702196	12774438	-	1	1	NonLTR	0	0	0
644	chr9	14434190	14532228	-	1	1	NonLTR	0	0	0
646	chr9	28996096	29217423	-	1	1	NonLTR	0	0	0
655	chr9	70573121	70652638	-	1	1	NonLTR	0	0	0
667	chr9	111507965	111609353	-	1	1	LTR	0	0	0
675	chr13	27773133	27825690	-	1	1	NonLTR	1	1	1
677	chr13	32253656	32313677	-	1	1	NonLTR	0	0	0
681	chr13	38821095	38924603	-	1	1	NonLTR	0	0	1
682	chr13	43377589	43447064	-	1	1	LTR	2	0	2
684	chr13	48672012	48807272	-	1	1	NonLTR	1	0	1
686	chr13	56093242	56158010	-	1	1	LTR	2	2	2
694	chr13	83270104	83676538	-	1	1	NonLTR	0	0	0
697	chr13	88323911	88467050	-	1	1	LTR	1	0	0
700	chr13	109811206	109924376	-	1	1	LTR	1	0	2
703	chr13	110095554	110316208	-	1	1	NonLTR	0	0	0
710	chr10	21475624	21661879	-	1	1	LTR	0	1	0
711	chr10	33302951	33431306	-	1	1	LTR	0	0	0
713	chr10	47585548	47640975	-	1	1	NonLTR	0	0	0
717	chr10	58852559	58982530	-	1	1	LTR	1	1	1
720	chr10	63454472	63590786	-	1	1	NonLTR	0	0	0
721	chr10	64511517	64565791	-	1	1	NonLTR	0	0	1
725	chr10	107564766	107729897	-	1	1	NonLTR	0	0	0
728	chr10	109116771	109198315	-	1	1	NonLTR	0	0	0
729	chr10	109256251	110360350	-	1	1	LTR	1	1	1
733	chr10	122683902	122740218	-	1	1	NonLTR	0	0	0
735	chr5	5326756	5422805	-	1	1	NonLTR	0	0	1
739	chr5	12455151	12574885	-	1	1	LTR	0	0	0
743	chr5	25294815	25446145	-	1	1	LTR	1	0	1
744	chr5	28620152	28810797	-	1	1	NonLTR	0	0	0
747	chr5	36657605	36725324	-	1	1	LTR	0	0	0
748	chr5	44716134	44810037	-	1	1	NonLTR	0	0	0
753	chr5	54140604	54206494	-	1	1	NonLTR	0	0	0
754	chr5	55718262	55781854	-	1	1	LTR	0	0	0
760	chr5	84540202	84943697	-	1	1	LTR	0	0	0
761	chr5	85436122	85866690	-	1	1	LTR	0	0	0
764	chr5	90460034	90569269	-	1	1	NonLTR	0	0	0
768	chr5	99733354	99870952	-	1	1	LTR	0	0	0
770	chr5	103787763	104728952	-	1	1	LTR	0	0	0
773	chr5	125500675	125706108	-	1	1	NonLTR	0	1	0
775	chr5	131396007	131518662	-	1	1	NonLTR	0	0	0
777	chr5	133383363	133450400	-	1	1	NonLTR	0	0	0
778	chr5	137161348	137225181	-	1	1	NonLTR	0	0	0
779	chr5	140624833	140710214	-	1	1	NonLTR	0	0	0
782	chr5	147463399	147610846	-	1	1	NonLTR	0	0	0
783	chr5	157737861	157836754	-	1	1	NonLTR	0	0	0
786	chr5	165450162	165501109	-	1	1	NonLTR	1	1	1
788	chr5	173097387	173173316	-	1	1	NonLTR	0	0	1
798	chr7	20874947	20980108	+	1	1	LTR	0	0	0
806	chr7	64734232	64828264	+	1	1	LTR	0	0	0
808	chr7	66309814	66376263	+	1	1	LTR	0	0	0
813	chr7	92463407	92575529	+	1	1	NonLTR	0	1	0
815	chr7	102789270	102866895	+	1	1	LTR	0	0	0
821	chr7	125203823	125273175	+	1	1	LTR	0	0	0
824	chr7	135665392	135995867	+	1	1	LTR	0	0	0
827	chr7	140771265	141212701	+	1	1	NonLTR	0	1	1
828	chr7	145481596	145731820	+	1	1	LTR	0	0	0
829	chr20	656824	724404	+	1	1	NonLTR	0	1	0
833	chr20	10654114	10745878	+	1	1	NonLTR	1	1	1
834	chr20	10756791	10807424	+	1	1	LTR	0	0	0
840	chr20	25676371	25743693	+	1	1	LTR	0	0	0
841	chr20	32774528	32848135	+	1	1	LTR	0	0	0
845	chr20	46653684	46704052	+	1	1	NonLTR	0	0	0
846	chr20	50827135	51298559	+	1	1	LTR	0	0	1
847	chr20	52521470	52573135	+	1	1	NonLTR	0	0	0
857	chr14	32670514	32726029	+	1	1	NonLTR	0	1	1
859	chr14	38727551	38845100	+	1	1	NonLTR	0	0	0
860	chr14	39899943	40729584	+	1	1	LTR	0	0	0
862	chr14	46178727	46638908	+	1	1	LTR	0	0	0
864	chr14	48731048	48909467	+	1	1	LTR	1	0	1
865	chr14	53620047	53766590	+	1	1	NonLTR	0	1	0
872	chr14	86399597	86563926	+	1	1	LTR	0	0	0
873	chr14	94857030	94908798	+	1	1	NonLTR	0	0	0
874	chr14	94946542	95024621	+	1	1	NonLTR	0	0	0
878	chr8	2584413	2863253	+	1	1	LTR	0	0	0
880	chr8	8752335	8822805	+	1	1	LTR	0	0	0
883	chr8	22551112	22652217	+	1	1	NonLTR	0	1	0
884	chr8	31064977	31301546	+	1	1	LTR	0	0	0
886	chr8	39970843	40040062	+	1	1	NonLTR	0	0	0
888	chr8	61818854	61921842	+	1	1	NonLTR	0	0	0
891	chr8	65716488	65790324	+	1	1	NonLTR	0	1	0
893	chr8	72587339	72685546	+	1	1	LTR	3	3	4
895	chr8	79716615	79907107	+	1	1	NonLTR	0	0	0
896	chr8	89339963	89518519	+	1	1	NonLTR	0	0	0
898	chr8	91233717	91585988	+	1	1	LTR	0	0	0
899	chr8	101455391	101549874	+	1	1	LTR	0	0	0
900	chr8	103134766	103188875	+	1	1	NonLTR	0	0	0
901	chr8	103876398	104012649	+	1	1	NonLTR	0	1	0
909	chr8	126715129	126944383	+	1	1	LTR	0	0	0
910	chr8	126950446	127101495	+	1	1	LTR	0	0	1
911	chr8	127570712	127722737	+	1	1	NonLTR	0	0	0
913	chr8	127817127	127992723	+	1	1	NonLTR	0	0	0
915	chr8	129335361	129394144	+	1	1	NonLTR	0	0	0
922	chr1	8137444	8208380	+	1	1	NonLTR	0	0	0
925	chr1	36866768	36921662	+	1	1	LTR	0	0	1
926	chr1	38512641	38573035	+	1	1	NonLTR	0	1	0
927	chr1	41707061	41792279	+	1	1	NonLTR	0	0	0
928	chr1	59041771	59122876	+	1	1	NonLTR	0	0	0
929	chr1	63153289	63234052	+	1	1	NonLTR	0	0	0
930	chr1	72748874	72933228	+	1	1	NonLTR	0	1	1
932	chr1	89738545	89792484	+	1	1	LTR	0	0	0
935	chr1	98518731	98960110	+	1	1	NonLTR	2	1	1
937	chr1	108507546	108677443	+	1	1	NonLTR	0	0	0
938	chr1	117008255	117125361	+	1	1	NonLTR	0	0	0
939	chr1	144005314	144074380	+	1	1	NonLTR	0	0	0
940	chr1	152161597	152228689	+	1	1	NonLTR	0	0	0
942	chr1	167832515	167892122	+	1	1	LTR	0	0	0
945	chr1	182112311	182178316	+	1	1	NonLTR	0	0	0
947	chr1	187041604	187313802	+	1	1	LTR	0	0	0
952	chr1	189118748	189719139	+	1	1	LTR	0	0	0
963	chr1	222988370	223070355	+	1	1	NonLTR	0	0	0
964	chr1	223203232	223254391	+	1	1	LTR	1	2	1
965	chr1	232253941	232462192	+	1	1	LTR	1	0	1
966	chr1	238223562	238735345	+	1	1	LTR	0	0	0
971	chr6	13859215	13912169	+	1	1	LTR	0	0	0
973	chr6	14302942	14356567	+	1	1	LTR	1	0	1
978	chr6	25836178	25892831	+	1	1	LTR	0	0	0
979	chr6	37477046	37555342	+	1	1	LTR	1	0	0
980	chr6	56264721	56317258	+	1	1	LTR	0	0	0
982	chr6	68603294	68700838	+	1	1	LTR	0	0	0
984	chr6	77270779	77577627	+	1	1	LTR	1	0	1
985	chr6	78171614	78240673	+	1	1	NonLTR	0	0	0
986	chr6	80246893	80311516	+	1	1	NonLTR	1	0	1
988	chr6	83104478	83180284	+	1	1	NonLTR	0	0	0
989	chr6	86388644	86662164	+	1	1	NonLTR	3	2	3
996	chr6	113201290	113343759	+	1	1	LTR	0	1	0
999	chr6	119668896	120289479	+	1	1	NonLTR	0	0	0
1004	chr6	127664784	127716251	+	1	1	LTR	1	1	1
1007	chr6	132268349	132382037	+	1	1	NonLTR	1	1	1
1009	chr6	139613209	139693395	+	1	1	NonLTR	0	0	0
1013	chr6	143854920	143908218	+	1	1	LTR	0	0	0
1015	chr6	158136761	158191482	+	1	1	NonLTR	0	0	0
1019	chr11	22846039	23197790	+	1	1	NonLTR	0	0	0
1024	chr11	33394365	33561971	+	1	1	NonLTR	0	1	0
1026	chr11	41482210	41560310	+	1	1	NonLTR	0	0	0
1031	chr11	86383542	86459200	+	1	1	NonLTR	0	0	0
1035	chr11	89973817	90205847	+	1	1	LTR	1	0	1
1038	chr11	100557884	100610530	+	1	1	NonLTR	1	1	1
1040	chr11	119599920	119710583	+	1	1	NonLTR	1	1	1
1042	chr11	123228122	123394242	+	1	1	NonLTR	0	1	0
1047	chr17	14274272	14651453	+	1	1	LTR	0	0	0
1049	chr17	41393266	41452358	+	1	1	NonLTR	1	1	1
1050	chr17	41621735	41702623	+	1	1	NonLTR	0	1	1
1053	chr17	66593409	66650430	+	1	1	NonLTR	0	0	0
1059	chr21	25263178	25316012	+	1	1	LTR	0	0	0
1063	chr21	37801148	37930465	+	1	1	LTR	0	0	0
1065	chr16	9770965	9909077	+	1	1	LTR	2	2	2
1071	chr16	20685728	20748843	+	1	1	LTR	1	1	1
1072	chr16	25268856	25345575	+	1	1	LTR	0	0	1
1073	chr16	29130346	29208138	+	1	1	NonLTR	0	0	0
1074	chr16	33403643	33454086	+	1	1	LTR	0	0	0
1076	chr16	48644121	48697356	+	1	1	LTR	0	0	2
1077	chr16	51185213	51268221	+	1	1	NonLTR	0	1	1
1078	chr16	62070038	62172362	+	1	1	NonLTR	0	0	0
1083	chr16	85203098	85270642	+	1	1	NonLTR	0	1	2
1088	chr3	18480266	18558244	+	1	1	NonLTR	0	1	0
1091	chr3	20941199	20993299	+	1	1	LTR	0	0	0
1093	chr3	21584245	21749231	+	1	1	LTR	1	1	1
1099	chr3	44037207	44151833	+	1	1	NonLTR	0	1	1
1100	chr3	45117897	45222497	+	1	1	LTR	0	0	0
1102	chr3	71834358	71911021	+	1	1	NonLTR	0	1	0
1107	chr3	80819729	80873356	+	1	1	LTR	0	0	0
1110	chr3	107809936	107915783	+	1	1	NonLTR	1	0	0
1113	chr3	110223939	110305621	+	1	1	LTR	0	0	0
1116	chr3	112142157	112204786	+	1	1	LTR	0	0	2
1120	chr3	115508652	115923786	+	1	1	LTR	1	0	0
1122	chr3	134370479	134514097	+	1	1	NonLTR	0	0	0
1126	chr3	148937190	149003967	+	1	1	LTR	0	0	0
1127	chr3	152185115	152283983	+	1	1	NonLTR	0	0	0
1131	chr3	156878483	157008296	+	1	1	LTR	0	1	0
1132	chr3	160823178	160907147	+	1	1	NonLTR	0	0	0
1138	chr3	165177624	165263233	+	1	1	LTR	0	0	0
1142	chr3	176044055	176137052	+	1	1	LTR	3	1	3
1149	chr3	191143297	191242690	+	1	1	LTR	0	0	0
1151	chr18	1509030	1862004	+	1	1	LTR	0	0	0
1152	chr18	5890944	5944955	+	1	1	NonLTR	0	0	0
1157	chr18	53559090	53736745	+	1	1	NonLTR	0	0	0
1158	chr18	56242319	56294259	+	1	1	NonLTR	0	0	0
1161	chr18	65183969	65305476	+	1	1	NonLTR	0	0	0
1167	chr15	33360086	33441983	+	1	1	NonLTR	0	0	1
1176	chr15	56306567	56492461	+	1	1	LTR	0	0	0
1177	chr15	56535484	56601975	+	1	1	NonLTR	0	1	1
1178	chr15	62681028	62867346	+	1	1	NonLTR	0	0	0
1183	chr15	95398658	95743844	+	1	1	NonLTR	1	0	0
1184	chr15	96180142	96407474	+	1	1	NonLTR	0	0	0
1189	chr12	4140976	4272383	+	1	1	NonLTR	0	0	1
1198	chr12	41589083	41644179	+	1	1	NonLTR	0	0	0
1200	chr12	46775839	47368832	+	1	1	NonLTR	0	1	1
1201	chr12	48604149	48668553	+	1	1	NonLTR	0	0	0
1202	chr12	50677389	50742170	+	1	1	LTR	0	1	1
1203	chr12	54144633	54266861	+	1	1	NonLTR	0	0	1
1204	chr12	54982447	55070859	+	1	1	NonLTR	0	1	0
1206	chr12	76653604	76720488	+	1	1	LTR	0	0	0
1207	chr12	77718626	77799646	+	1	1	NonLTR	0	0	0
1209	chr12	81331695	81396673	+	1	1	NonLTR	0	0	0
1214	chr12	89746297	89813496	+	1	1	NonLTR	1	1	1
1215	chr12	89919778	89981824	+	1	1	NonLTR	1	1	0
1216	chr12	92073398	92290977	+	1	1	LTR	0	0	0
1217	chr12	95944715	96003701	+	1	1	NonLTR	1	1	1
1220	chr12	102707016	102977733	+	1	1	LTR	0	0	0
1223	chr12	115345784	115416075	+	1	1	NonLTR	0	0	0
1225	chr12	127544639	127607977	+	1	1	LTR	0	0	0
1229	chrX	7895266	8136023	+	1	1	NonLTR	0	0	0
1231	chrX	13309279	13411662	+	1	1	NonLTR	0	0	0
1232	chrX	19002330	19064156	+	1	1	LTR	0	0	0
1236	chrX	52004422	52103230	+	1	1	NonLTR	0	0	0
1237	chrX	55934661	56190631	+	1	1	NonLTR	0	0	0
1240	chrX	64254665	64669198	+	1	1	NonLTR	0	0	0
1243	chrX	78399958	78745008	+	1	1	NonLTR	0	0	0
1248	chrX	89713273	89789641	+	1	1	LTR	0	0	0
1250	chrX	97828579	97894019	+	1	1	LTR	0	0	0
1255	chrX	120325901	120961162	+	1	1	LTR	0	0	0
1262	chrX	134125016	134177365	+	1	1	NonLTR	0	0	0
1264	chrX	146262562	146334256	+	1	1	NonLTR	0	0	0
1265	chrX	148280185	148400787	+	1	1	NonLTR	0	0	0
1266	chrX	151143265	151307801	+	1	1	NonLTR	0	0	0
1267	chrX	154842186	154893610	+	1	1	NonLTR	0	0	0
1268	chr4	1107370	1160688	+	1	1	NonLTR	0	0	0
1269	chr4	9533955	9617508	+	1	1	NonLTR	0	0	0
1274	chr4	11430538	11491640	+	1	1	NonLTR	0	0	1
1277	chr4	16228169	16343994	+	1	1	NonLTR	0	0	0
1279	chr4	22999032	23339149	+	1	1	LTR	0	0	0
1282	chr4	24322996	24392567	+	1	1	LTR	1	1	1
1285	chr4	31995629	32247479	+	1	1	LTR	0	0	0
1291	chr4	74123423	74228855	+	1	1	NonLTR	0	0	0
1292	chr4	78113430	78399864	+	1	1	NonLTR	0	0	0
1295	chr4	97091060	97333161	+	1	1	NonLTR	0	0	0
1298	chr4	114880587	115023972	+	1	1	NonLTR	0	0	0
1299	chr4	120987617	121048699	+	1	1	LTR	0	0	1
1301	chr4	122302185	122539973	+	1	1	NonLTR	0	0	0
1302	chr4	129208965	129349073	+	1	1	LTR	0	0	0
1305	chr4	135248163	135305888	+	1	1	NonLTR	0	0	0
1306	chr4	142247162	142454994	+	1	1	LTR	0	0	0
1309	chr4	147192603	147272269	+	1	1	NonLTR	0	0	0
1310	chr4	149363673	149414254	+	1	1	NonLTR	0	0	0
1316	chr4	174300542	174421004	+	1	1	NonLTR	0	0	0
1318	chr4	180977053	181057352	+	1	1	NonLTR	0	0	0
1324	chr4	187680394	187846394	+	1	1	LTR	0	0	0
1328	chr2	12005685	12092711	+	1	1	LTR	0	0	0
1330	chr2	18478940	19188279	+	1	1	NonLTR	0	0	0
1332	chr2	21293405	21560917	+	1	1	NonLTR	0	0	0
1333	chr2	24714074	24766542	+	1	1	LTR	0	1	0
1335	chr2	33824395	33910508	+	1	1	NonLTR	0	0	0
1338	chr2	35400114	35662151	+	1	1	LTR	1	1	1
1340	chr2	37789055	37902464	+	1	1	LTR	0	0	0
1342	chr2	40739576	40823959	+	1	1	NonLTR	0	0	0
1343	chr2	43019752	43081274	+	1	1	LTR	0	1	0
1344	chr2	54197978	54302553	+	1	1	NonLTR	0	0	1
1348	chr2	62523315	62691426	+	1	1	LTR	0	0	0
1350	chr2	64374995	64540547	+	1	1	NonLTR	0	0	0
1354	chr2	77315427	77406021	+	1	1	LTR	2	1	1
1355	chr2	81708722	81822057	+	1	1	LTR	0	0	0
1357	chr2	113520656	113629427	+	1	1	LTR	0	0	1
1358	chr2	114082623	114151342	+	1	1	NonLTR	0	0	0
1362	chr2	122660028	122770246	+	1	1	NonLTR	0	0	1
1367	chr2	134876313	134966734	+	1	1	NonLTR	0	0	0
1368	chr2	136742181	136837965	+	1	1	LTR	0	1	0
1371	chr2	140168222	140409858	+	1	1	LTR	0	0	0
1372	chr2	150443614	150880387	+	1	1	NonLTR	0	0	0
1373	chr2	154259095	154661087	+	1	1	NonLTR	0	1	1
1375	chr2	158732375	158819376	+	1	1	NonLTR	0	1	1
1376	chr2	165704908	166095590	+	1	1	NonLTR	0	0	0
1377	chr2	166651170	166713984	+	1	1	NonLTR	0	0	0
1378	chr2	168149498	168210113	+	1	1	NonLTR	0	1	0
1380	chr2	176457850	176820392	+	1	1	LTR	0	0	0
1382	chr2	177501960	177966033	+	1	1	NonLTR	0	1	0
1383	chr2	180422963	180503837	+	1	1	NonLTR	0	0	0
1387	chr2	186289857	186602993	+	1	1	NonLTR	0	0	0
1388	chr2	187867860	188271923	+	1	1	NonLTR	0	0	0
1389	chr2	188369895	188659902	+	1	1	NonLTR	0	0	0
1390	chr2	192708008	192977163	+	1	1	NonLTR	0	1	0
1391	chr2	194366227	194648705	+	1	1	LTR	0	0	0
1393	chr2	196451003	196520228	+	1	1	NonLTR	1	1	1
1400	chr2	215673816	215905565	+	1	1	NonLTR	0	1	0
1403	chr2	223914501	224056443	+	1	1	NonLTR	0	0	0
1404	chr2	237074406	237138525	+	1	1	NonLTR	1	1	1
1411	chr9	19230428	19282555	+	1	1	LTR	0	1	1
1415	chr9	31848666	32360215	+	1	1	LTR	0	0	0
1416	chr9	38435087	38523988	+	1	1	NonLTR	0	0	0
1426	chr9	85840395	85909994	+	1	1	NonLTR	0	0	0
1440	chr13	38488787	38645505	+	1	1	LTR	1	1	1
1443	chr13	56154695	56460262	+	1	1	LTR	2	3	3
1445	chr13	64649101	65000706	+	1	1	LTR	0	0	0
1454	chr13	80913843	81709655	+	1	1	NonLTR	0	0	0
1459	chr13	97793998	97856847	+	1	1	NonLTR	0	0	0
1465	chr10	6417615	6469103	+	1	1	NonLTR	0	0	0
1467	chr10	30405327	30497733	+	1	1	NonLTR	0	0	0
1468	chr10	33269665	33416339	+	1	1	LTR	0	0	0
1471	chr10	67330235	67588352	+	1	1	LTR	0	0	0
1479	chr10	110358973	110454234	+	1	1	LTR	1	1	1
1487	chr5	17434650	17517857	+	1	1	NonLTR	0	0	0
1492	chr5	28806350	29025922	+	1	1	NonLTR	0	0	0
1493	chr5	35247660	35482846	+	1	1	LTR	0	0	0
1494	chr5	37839950	37891352	+	1	1	NonLTR	0	1	0
1495	chr5	39255713	39335791	+	1	1	NonLTR	0	0	0
1496	chr5	42813476	42921634	+	1	1	LTR	1	0	0
1501	chr5	53606542	53728294	+	1	1	LTR	0	0	0
1504	chr5	56946406	56996712	+	1	1	NonLTR	0	0	0
1505	chr5	58231993	58366684	+	1	1	LTR	0	0	0
1511	chr5	85960065	86233254	+	1	1	LTR	0	0	0
1518	chr5	95297024	95981281	+	1	1	NonLTR	0	1	1
1520	chr5	96517737	97337790	+	1	1	NonLTR	0	0	1
1521	chr5	98262286	98321081	+	1	1	NonLTR	0	0	1
1522	chr5	100236565	100430484	+	1	1	NonLTR	1	1	1
1526	chr5	116099283	116187730	+	1	1	LTR	0	0	0
1534	chr5	140472609	140529779	+	1	1	NonLTR	0	0	0
1536	chr5	142081034	142147324	+	1	1	NonLTR	0	0	0
1539	chr5	157330837	157483309	+	1	1	NonLTR	0	0	0
1542	chr5	173200887	173267632	+	1	1	NonLTR	0	0	0
1	chr7	9889968	10125252	-	0	1	-	-	-	-
3	chr7	11939460	12140040	-	0	1	-	-	-	-
8	chr7	17428492	17721347	-	0	1	-	-	-	-
13	chr7	20502842	20577434	-	0	1	-	-	-	-
18	chr7	41660437	41718541	-	0	1	-	-	-	-
22	chr7	83853768	83941489	-	0	1	-	-	-	-
29	chr7	109687373	110180901	-	0	1	-	-	-	-
32	chr7	115968761	116068476	-	0	1	-	-	-	-
36	chr7	121059433	121151345	-	0	1	-	-	-	-
38	chr7	123248204	123310757	-	0	1	-	-	-	-
46	chr20	10254260	10351025	-	0	1	-	-	-	-
64	chr14	34422685	34508784	-	0	1	-	-	-	-
81	chr14	59806004	59895686	-	0	1	-	-	-	-
83	chr14	65689143	65814580	-	0	1	-	-	-	-
84	chr14	66719234	66950877	-	0	1	-	-	-	-
85	chr14	71582121	71722520	-	0	1	-	-	-	-
89	chr14	95012490	95067206	-	0	1	-	-	-	-
92	chr8	5853100	6188870	-	0	1	-	-	-	-
96	chr8	19695098	19786086	-	0	1	-	-	-	-
102	chr8	36945551	37002423	-	0	1	-	-	-	-
103	chr8	37248788	37385007	-	0	1	-	-	-	-
107	chr8	63534876	63655499	-	0	1	-	-	-	-
112	chr8	88553947	88746161	-	0	1	-	-	-	-
125	chr8	122346782	122396934	-	0	1	-	-	-	-
126	chr8	123374199	123437973	-	0	1	-	-	-	-
129	chr8	128016557	128216250	-	0	1	-	-	-	-
133	chr8	130254069	130603422	-	0	1	-	-	-	-
134	chr8	135382443	135447889	-	0	1	-	-	-	-
137	chrY	13287532	13370698	-	0	1	-	-	-	-
138	chrY	13798766	13870230	-	0	1	-	-	-	-
142	chr1	56369721	56949524	-	0	1	-	-	-	-
154	chr1	116985627	117039224	-	0	1	-	-	-	-
159	chr1	172267333	172328408	-	0	1	-	-	-	-
160	chr1	172775789	172926315	-	0	1	-	-	-	-
162	chr1	175844770	175902789	-	0	1	-	-	-	-
164	chr1	177609175	177701592	-	0	1	-	-	-	-
165	chr1	182069015	182262532	-	0	1	-	-	-	-
167	chr1	191991407	192127490	-	0	1	-	-	-	-
171	chr1	192886308	192962418	-	0	1	-	-	-	-
177	chr1	198726885	198867598	-	0	1	-	-	-	-
200	chr11	60787849	60851867	-	0	1	-	-	-	-
208	chr11	94609919	94660294	-	0	1	-	-	-	-
210	chr11	95364698	95422844	-	0	1	-	-	-	-
213	chr11	103419995	103497046	-	0	1	-	-	-	-
222	chr6	9330557	9482656	-	0	1	-	-	-	-
223	chr6	12226220	12315272	-	0	1	-	-	-	-
232	chr6	54475766	54666629	-	0	1	-	-	-	-
234	chr6	62178589	62316501	-	0	1	-	-	-	-
240	chr6	78194796	78277292	-	0	1	-	-	-	-
242	chr6	82219054	82269394	-	0	1	-	-	-	-
251	chr6	93373884	93433674	-	0	1	-	-	-	-
253	chr6	95830638	95941484	-	0	1	-	-	-	-
255	chr6	98535752	98716572	-	0	1	-	-	-	-
269	chr6	138837390	138907138	-	0	1	-	-	-	-
276	chr6	151126755	151178736	-	0	1	-	-	-	-
297	chr21	20910639	20982032	-	0	1	-	-	-	-
301	chr21	29717786	30054028	-	0	1	-	-	-	-
302	chr21	30089177	30154469	-	0	1	-	-	-	-
309	chr16	10539644	10592172	-	0	1	-	-	-	-
310	chr16	17903483	18070277	-	0	1	-	-	-	-
318	chr16	65998158	66265957	-	0	1	-	-	-	-
321	chr16	73907648	74112926	-	0	1	-	-	-	-
322	chr16	74305548	74362940	-	0	1	-	-	-	-
332	chr18	33358750	33424316	-	0	1	-	-	-	-
334	chr18	37634017	37713452	-	0	1	-	-	-	-
337	chr18	51485616	51680539	-	0	1	-	-	-	-
339	chr18	55405302	55478183	-	0	1	-	-	-	-
341	chr18	59061511	59138652	-	0	1	-	-	-	-
348	chr18	69764990	70028282	-	0	1	-	-	-	-
362	chr3	63407367	63535744	-	0	1	-	-	-	-
368	chr3	75087576	75230244	-	0	1	-	-	-	-
376	chr3	116859716	116911970	-	0	1	-	-	-	-
377	chr3	116976237	117045012	-	0	1	-	-	-	-
396	chr3	163098139	163194986	-	0	1	-	-	-	-
398	chr3	166735933	166801170	-	0	1	-	-	-	-
419	chr15	91959573	92014695	-	0	1	-	-	-	-
423	chr15	101573378	101637106	-	0	1	-	-	-	-
428	chr12	31961458	32028847	-	0	1	-	-	-	-
434	chr12	45845802	45913664	-	0	1	-	-	-	-
436	chr12	47724380	47780520	-	0	1	-	-	-	-
438	chr12	67231051	67379957	-	0	1	-	-	-	-
447	chr12	89446655	89541915	-	0	1	-	-	-	-
453	chr12	98495045	98733127	-	0	1	-	-	-	-
458	chr12	128392817	128468402	-	0	1	-	-	-	-
468	chrX	41899123	41958508	-	0	1	-	-	-	-
472	chrX	62007437	62058177	-	0	1	-	-	-	-
482	chrX	111796813	111871277	-	0	1	-	-	-	-
484	chrX	113424347	113517606	-	0	1	-	-	-	-
494	chrX	128341792	128554223	-	0	1	-	-	-	-
497	chrX	143559001	143814305	-	0	1	-	-	-	-
505	chr4	12769701	13337658	-	0	1	-	-	-	-
508	chr4	22680336	22746660	-	0	1	-	-	-	-
512	chr4	26226712	26295400	-	0	1	-	-	-	-
513	chr4	30544584	30621202	-	0	1	-	-	-	-
519	chr4	64308400	64358444	-	0	1	-	-	-	-
520	chr4	70136798	70199536	-	0	1	-	-	-	-
521	chr4	71009329	71069520	-	0	1	-	-	-	-
539	chr4	138056363	138342650	-	0	1	-	-	-	-
545	chr4	158877192	158983445	-	0	1	-	-	-	-
546	chr4	160534574	160701518	-	0	1	-	-	-	-
549	chr4	180330357	180386711	-	0	1	-	-	-	-
555	chr2	15034022	15133686	-	0	1	-	-	-	-
563	chr2	41882588	41973052	-	0	1	-	-	-	-
566	chr2	48286856	48356417	-	0	1	-	-	-	-
570	chr2	53269347	53323746	-	0	1	-	-	-	-
571	chr2	55998130	56083562	-	0	1	-	-	-	-
577	chr2	63963937	64057111	-	0	1	-	-	-	-
594	chr2	146943276	147655890	-	0	1	-	-	-	-
596	chr2	151374878	151429333	-	0	1	-	-	-	-
597	chr2	151660090	151739317	-	0	1	-	-	-	-
598	chr2	154336741	154452552	-	0	1	-	-	-	-
624	chr2	208139131	208208737	-	0	1	-	-	-	-
627	chr2	213522030	213767510	-	0	1	-	-	-	-
628	chr2	215440702	215497060	-	0	1	-	-	-	-
633	chr2	227439952	227517225	-	0	1	-	-	-	-
641	chr9	5845654	5916546	-	0	1	-	-	-	-
648	chr9	31723802	31839631	-	0	1	-	-	-	-
649	chr9	34988617	35047131	-	0	1	-	-	-	-
660	chr9	91858117	91917311	-	0	1	-	-	-	-
663	chr9	107761015	107831751	-	0	1	-	-	-	-
670	chr9	119103682	119172858	-	0	1	-	-	-	-
671	chr9	123067823	123138325	-	0	1	-	-	-	-
678	chr13	38464772	38558674	-	0	1	-	-	-	-
698	chr13	93852390	94023408	-	0	1	-	-	-	-
704	chr10	8782911	8905655	-	0	1	-	-	-	-
705	chr10	8911288	9026217	-	0	1	-	-	-	-
709	chr10	18977445	19206564	-	0	1	-	-	-	-
719	chr10	59257983	59752743	-	0	1	-	-	-	-
723	chr10	89760583	89891979	-	0	1	-	-	-	-
724	chr10	96883171	96983758	-	0	1	-	-	-	-
727	chr10	107923564	108310884	-	0	1	-	-	-	-
736	chr5	10015144	10069043	-	0	1	-	-	-	-
737	chr5	10153542	10217205	-	0	1	-	-	-	-
742	chr5	24116055	24277700	-	0	1	-	-	-	-
750	chr5	49852681	49941015	-	0	1	-	-	-	-
752	chr5	54048960	54131422	-	0	1	-	-	-	-
785	chr5	162559277	162627056	-	0	1	-	-	-	-
791	chr7	7758815	7819930	+	0	1	-	-	-	-
802	chr7	40935348	41034948	+	0	1	-	-	-	-
804	chr7	46182702	46253720	+	0	1	-	-	-	-
810	chr7	79110688	79235861	+	0	1	-	-	-	-
811	chr7	81319644	81507561	+	0	1	-	-	-	-
814	chr7	93652124	93712623	+	0	1	-	-	-	-
819	chr7	109286350	109360212	+	0	1	-	-	-	-
822	chr7	125557900	125707269	+	0	1	-	-	-	-
830	chr20	5180577	5235801	+	0	1	-	-	-	-
835	chr20	11137816	11260860	+	0	1	-	-	-	-
836	chr20	11991687	12079399	+	0	1	-	-	-	-
839	chr20	22896973	22962162	+	0	1	-	-	-	-
852	chr14	22089850	22151074	+	0	1	-	-	-	-
854	chr14	27395046	27460107	+	0	1	-	-	-	-
876	chr14	98169025	98273717	+	0	1	-	-	-	-
889	chr8	62747172	62908578	+	0	1	-	-	-	-
904	chr8	114701281	115159178	+	0	1	-	-	-	-
912	chr8	127723409	127795640	+	0	1	-	-	-	-
916	chr8	137527935	137793660	+	0	1	-	-	-	-
921	chrY	23318814	23468583	+	0	1	-	-	-	-
924	chr1	24344911	24398535	+	0	1	-	-	-	-
931	chr1	73171169	73221827	+	0	1	-	-	-	-
950	chr1	188010565	188400471	+	0	1	-	-	-	-
951	chr1	188874681	189050342	+	0	1	-	-	-	-
953	chr1	193235648	193319247	+	0	1	-	-	-	-
954	chr1	193424500	193686987	+	0	1	-	-	-	-
958	chr1	208711243	208832272	+	0	1	-	-	-	-
962	chr1	221219316	221289314	+	0	1	-	-	-	-
968	chr6	6293777	6343867	+	0	1	-	-	-	-
970	chr6	12202319	12290237	+	0	1	-	-	-	-
975	chr6	20236281	20318421	+	0	1	-	-	-	-
995	chr6	98416120	98522766	+	0	1	-	-	-	-
1003	chr6	126680076	126788699	+	0	1	-	-	-	-
1005	chr6	128299584	128396844	+	0	1	-	-	-	-
1008	chr6	134663433	134722409	+	0	1	-	-	-	-
1016	chr11	11259602	11326476	+	0	1	-	-	-	-
1051	chr17	51139095	51298391	+	0	1	-	-	-	-
1054	chr17	68385639	68437863	+	0	1	-	-	-	-
1056	chr21	20319431	20420258	+	0	1	-	-	-	-
1058	chr21	20983308	21047151	+	0	1	-	-	-	-
1060	chr21	27794710	27849633	+	0	1	-	-	-	-
1070	chr16	17119569	17196179	+	0	1	-	-	-	-
1082	chr16	79679433	79733870	+	0	1	-	-	-	-
1095	chr3	27965067	28047618	+	0	1	-	-	-	-
1097	chr3	40665056	40725353	+	0	1	-	-	-	-
1105	chr3	76083132	76347126	+	0	1	-	-	-	-
1106	chr3	76352644	76968111	+	0	1	-	-	-	-
1108	chr3	81042938	81100489	+	0	1	-	-	-	-
1121	chr3	115942509	116013147	+	0	1	-	-	-	-
1129	chr3	153037625	153116151	+	0	1	-	-	-	-
1130	chr3	155662588	155722590	+	0	1	-	-	-	-
1133	chr3	161283852	161342126	+	0	1	-	-	-	-
1145	chr3	179674504	179836129	+	0	1	-	-	-	-
1146	chr3	180895544	180997420	+	0	1	-	-	-	-
1147	chr3	190008123	190088821	+	0	1	-	-	-	-
1155	chr18	28080058	28193450	+	0	1	-	-	-	-
1162	chr18	68273071	68352395	+	0	1	-	-	-	-
1163	chr18	68663795	68807761	+	0	1	-	-	-	-
1169	chr15	38992240	39075671	+	0	1	-	-	-	-
1175	chr15	51376393	51586289	+	0	1	-	-	-	-
1180	chr15	69952354	70065408	+	0	1	-	-	-	-
1181	chr15	77988814	78154382	+	0	1	-	-	-	-
1182	chr15	81671854	81768079	+	0	1	-	-	-	-
1185	chr15	96532576	96679591	+	0	1	-	-	-	-
1196	chr12	19884396	20059148	+	0	1	-	-	-	-
1208	chr12	77965089	78142976	+	0	1	-	-	-	-
1210	chr12	82349558	82536321	+	0	1	-	-	-	-
1213	chr12	88692685	88817546	+	0	1	-	-	-	-
1218	chr12	96055319	96154545	+	0	1	-	-	-	-
1219	chr12	102129635	102192948	+	0	1	-	-	-	-
1222	chr12	105857386	106143216	+	0	1	-	-	-	-
1249	chrX	93971101	94497986	+	0	1	-	-	-	-
1260	chrX	128224541	128377332	+	0	1	-	-	-	-
1272	chr4	10725054	10988619	+	0	1	-	-	-	-
1275	chr4	11545442	11755760	+	0	1	-	-	-	-
1288	chr4	63136220	63244889	+	0	1	-	-	-	-
1289	chr4	64353124	64549060	+	0	1	-	-	-	-
1304	chr4	134184714	134388579	+	0	1	-	-	-	-
1307	chr4	143470542	143553667	+	0	1	-	-	-	-
1312	chr4	160356118	161415782	+	0	1	-	-	-	-
1325	chr2	4703813	4781316	+	0	1	-	-	-	-
1334	chr2	25622528	25737867	+	0	1	-	-	-	-
1345	chr2	57844758	57915993	+	0	1	-	-	-	-
1364	chr2	123257678	123431505	+	0	1	-	-	-	-
1365	chr2	123495442	123670711	+	0	1	-	-	-	-
1370	chr2	139575210	139686697	+	0	1	-	-	-	-
1384	chr2	184039054	184427067	+	0	1	-	-	-	-
1385	chr2	184471504	184562929	+	0	1	-	-	-	-
1394	chr2	199565264	199713295	+	0	1	-	-	-	-
1397	chr2	211117645	211305096	+	0	1	-	-	-	-
1402	chr2	220888280	221074110	+	0	1	-	-	-	-
1406	chr9	3537592	3694496	+	0	1	-	-	-	-
1408	chr9	16982769	17114635	+	0	1	-	-	-	-
1412	chr9	22238140	22442209	+	0	1	-	-	-	-
1420	chr9	81633387	81684574	+	0	1	-	-	-	-
1430	chr9	114557224	114644597	+	0	1	-	-	-	-
1432	chr9	118350481	118464450	+	0	1	-	-	-	-
1433	chr9	120491024	120578660	+	0	1	-	-	-	-
1449	chr13	67675036	67736881	+	0	1	-	-	-	-
1451	chr13	76481298	76935258	+	0	1	-	-	-	-
1456	chr13	84660026	84749657	+	0	1	-	-	-	-
1458	chr13	87416536	87488702	+	0	1	-	-	-	-
1463	chr10	1221056	1283269	+	0	1	-	-	-	-
1464	chr10	1996364	2070962	+	0	1	-	-	-	-
1472	chr10	77240137	77375849	+	0	1	-	-	-	-
1478	chr10	109443665	109560271	+	0	1	-	-	-	-
1480	chr10	115027339	115086361	+	0	1	-	-	-	-
1490	chr5	24272661	24332403	+	0	1	-	-	-	-
1498	chr5	51202044	51388321	+	0	1	-	-	-	-
1500	chr5	52633844	52686373	+	0	1	-	-	-	-
1502	chr5	55429717	55536550	+	0	1	-	-	-	-
1506	chr5	60609641	60817167	+	0	1	-	-	-	-
1507	chr5	61935325	62002181	+	0	1	-	-	-	-
1515	chr5	88637555	88785338	+	0	1	-	-	-	-
1525	chr5	115637440	115886073	+	0	1	-	-	-	-
1527	chr5	116254880	116311130	+	0	1	-	-	-	-
1528	chr5	120500334	120705953	+	0	1	-	-	-	-
1529	chr5	124235227	124290823	+	0	1	-	-	-	-
1537	chr5	148225006	148283939	+	0	1	-	-	-	-
4	chr7	13411228	13847477	-	1	0	NonLTR	0	0	0
19	chr7	43045292	43099143	-	1	0	NonLTR	0	0	0
28	chr7	109136943	109237341	-	1	0	LTR	1	0	1
31	chr7	113139535	113234038	-	1	0	LTR	0	0	0
37	chr7	121813423	121879255	-	1	0	NonLTR	0	0	0
44	chr7	153035812	153111071	-	1	0	LTR	0	0	0
45	chr7	156332649	156410944	-	1	0	LTR	1	1	1
47	chr20	11447628	11522330	-	1	0	NonLTR	0	0	0
57	chr22	28789291	29058911	-	1	0	NonLTR	0	0	0
63	chr14	30835967	30943873	-	1	0	NonLTR	0	0	2
65	chr14	34562723	34654529	-	1	0	NonLTR	0	0	0
69	chr14	40721369	40796748	-	1	0	NonLTR	0	0	0
75	chr14	48940513	49274783	-	1	0	LTR	1	1	1
77	chr14	54146453	54357537	-	1	0	NonLTR	0	0	0
80	chr14	57402234	57459214	-	1	0	LTR	0	0	0
88	chr14	83903261	84107064	-	1	0	LTR	0	0	0
109	chr8	77124036	77220791	-	1	0	NonLTR	0	0	0
117	chr8	96890906	97120929	-	1	0	NonLTR	0	0	0
118	chr8	98156008	98212640	-	1	0	LTR	0	0	1
123	chr8	115316634	115516779	-	1	0	NonLTR	0	0	0
128	chr8	127051738	127305068	-	1	0	LTR	0	0	0
132	chr8	129929031	130165852	-	1	0	NonLTR	0	0	0
140	chr1	38834789	38890785	-	1	0	LTR	0	0	1
143	chr1	72976651	73364979	-	1	0	NonLTR	0	0	0
149	chr1	88171355	88270250	-	1	0	NonLTR	0	0	0
163	chr1	177385300	177607250	-	1	0	NonLTR	0	0	0
175	chr1	194610637	194830492	-	1	0	LTR	0	0	0
180	chr1	206076932	206137829	-	1	0	NonLTR	0	1	1
187	chr1	244745256	244796467	-	1	0	LTR	0	0	0
189	chr11	3491834	3604943	-	1	0	NonLTR	0	0	0
198	chr11	38100783	38358769	-	1	0	NonLTR	0	0	0
202	chr11	67672307	67723496	-	1	0	NonLTR	0	0	0
217	chr11	116444045	116538189	-	1	0	NonLTR	0	0	0
224	chr6	14402688	14800477	-	1	0	NonLTR	0	0	0
246	chr6	85094762	85318808	-	1	0	NonLTR	0	0	0
249	chr6	89067637	89131143	-	1	0	LTR	0	0	0
252	chr6	94475866	94545417	-	1	0	LTR	1	0	1
264	chr6	125050231	125124561	-	1	0	NonLTR	0	0	0
266	chr6	125876378	125965650	-	1	0	LTR	0	0	0
274	chr6	141778752	141891003	-	1	0	NonLTR	0	0	0
277	chr6	153062478	153197126	-	1	0	LTR	0	0	0
299	chr21	26303509	26745934	-	1	0	NonLTR	0	0	0
306	chr21	42434685	42493842	-	1	0	NonLTR	0	0	0
317	chr16	65613208	65723564	-	1	0	LTR	0	0	1
323	chr16	80177967	80299707	-	1	0	NonLTR	0	0	0
324	chr18	2157658	2247865	-	1	0	NonLTR	0	0	0
327	chr18	4923066	5004915	-	1	0	NonLTR	0	0	0
335	chr18	39114582	39212095	-	1	0	NonLTR	0	0	0
357	chr3	27964773	28101184	-	1	0	NonLTR	0	1	0
365	chr3	65254961	65311271	-	1	0	LTR	0	0	0
378	chr3	117165232	117235411	-	1	0	NonLTR	0	0	0
395	chr3	154934236	154999408	-	1	0	LTR	1	1	1
404	chr3	187077656	187130291	-	1	0	NonLTR	0	0	0
417	chr15	81918211	82288214	-	1	0	NonLTR	0	0	0
422	chr15	96646934	96785677	-	1	0	LTR	0	0	0
426	chr12	23138401	23664385	-	1	0	LTR	0	0	1
433	chr12	42216798	42331206	-	1	0	LTR	1	1	1
451	chr12	92618305	92709961	-	1	0	NonLTR	0	0	0
459	chrX	6745288	6850783	-	1	0	NonLTR	0	0	0
461	chrX	14987157	15169740	-	1	0	NonLTR	0	0	0
463	chrX	17993860	18122850	-	1	0	NonLTR	0	0	0
467	chrX	36724536	37004497	-	1	0	NonLTR	0	0	0
474	chrX	86602297	86855391	-	1	0	LTR	0	0	0
477	chrX	93795236	93959742	-	1	0	LTR	1	1	1
480	chrX	108053278	108116452	-	1	0	LTR	0	0	0
485	chrX	113567691	113701398	-	1	0	LTR	1	1	1
489	chrX	125421994	125594411	-	1	0	NonLTR	0	0	0
500	chr4	4025216	4109350	-	1	0	NonLTR	0	0	0
506	chr4	15168602	15281140	-	1	0	NonLTR	0	0	0
522	chr4	75521165	75582560	-	1	0	NonLTR	0	0	0
526	chr4	92484357	92545418	-	1	0	LTR	1	1	1
532	chr4	121472519	121564340	-	1	0	NonLTR	0	0	0
535	chr4	132843329	132897343	-	1	0	NonLTR	0	0	0
548	chr4	172990953	173077275	-	1	0	LTR	0	0	0
551	chr4	190063451	190287410	-	1	0	NonLTR	0	0	0
552	chr4	190592269	190643700	-	1	0	NonLTR	0	0	0
569	chr2	51939195	52007001	-	1	0	LTR	0	0	0
608	chr2	188591609	188898442	-	1	0	LTR	1	1	1
620	chr2	196243844	196390966	-	1	0	NonLTR	0	0	0
634	chr2	231388338	231479819	-	1	0	NonLTR	0	0	0
640	chr9	3109714	3181630	-	1	0	LTR	0	0	0
645	chr9	27630741	27688578	-	1	0	NonLTR	0	0	0
650	chr9	36402003	36507166	-	1	0	NonLTR	0	0	0
652	chr9	68664245	68726278	-	1	0	NonLTR	0	0	0
657	chr9	76247627	76623628	-	1	0	NonLTR	0	0	0
658	chr9	76878445	77040212	-	1	0	NonLTR	0	0	0
661	chr9	99639289	99701352	-	1	0	LTR	0	0	0
668	chr9	113461935	113532301	-	1	0	NonLTR	0	0	0
669	chr9	118066721	118235648	-	1	0	LTR	1	1	1
672	chr9	125442450	125570297	-	1	0	LTR	0	0	0
673	chr9	126899296	126990650	-	1	0	NonLTR	0	0	0
679	chr13	38591633	38689547	-	1	0	NonLTR	0	0	0
689	chr13	65658929	65728569	-	1	0	LTR	0	0	0
691	chr13	70060395	70258274	-	1	0	LTR	0	0	0
693	chr13	81776131	81914547	-	1	0	LTR	0	0	0
699	chr13	108519121	108569448	-	1	0	LTR	0	0	0
712	chr10	45674019	45731655	-	1	0	NonLTR	0	0	0
714	chr10	54257396	54493818	-	1	0	NonLTR	0	0	0
722	chr10	81402221	81586352	-	1	0	NonLTR	0	0	0
730	chr10	111024747	111216876	-	1	0	NonLTR	0	0	0
732	chr10	113578844	113826207	-	1	0	NonLTR	0	0	0
734	chr5	4503878	4615988	-	1	0	NonLTR	0	0	0
740	chr5	16274725	16336038	-	1	0	NonLTR	0	0	0
755	chr5	55800040	55993016	-	1	0	NonLTR	0	0	0
762	chr5	87075881	87350057	-	1	0	NonLTR	0	0	0
763	chr5	89187633	89504657	-	1	0	NonLTR	0	0	0
771	chr5	106159905	106320098	-	1	0	LTR	2	2	2
774	chr5	130701924	130754450	-	1	0	NonLTR	0	0	0
776	chr5	132998289	133161696	-	1	0	NonLTR	0	0	0
796	chr7	14042515	14320601	+	1	0	LTR	0	0	0
801	chr7	34213719	34478458	+	1	0	NonLTR	0	0	0
805	chr7	50934271	51095552	+	1	0	LTR	0	0	1
809	chr7	76256743	76367112	+	1	0	NonLTR	0	0	0
816	chr7	105966002	106130170	+	1	0	LTR	0	0	0
823	chr7	128154970	128281332	+	1	0	NonLTR	0	0	0
826	chr7	136101893	136444453	+	1	0	NonLTR	0	0	0
831	chr20	6302044	6355248	+	1	0	NonLTR	0	0	0
853	chr14	27312848	27389007	+	1	0	NonLTR	0	0	0
855	chr14	28787243	28840440	+	1	0	NonLTR	0	0	0
856	chr14	32400899	32457809	+	1	0	NonLTR	1	1	1
866	chr14	53778860	54028945	+	1	0	NonLTR	0	0	0
870	chr14	84105122	84340575	+	1	0	LTR	0	0	0
890	chr8	64402434	64593076	+	1	0	NonLTR	0	0	0
894	chr8	75330074	75420263	+	1	0	NonLTR	0	0	0
907	chr8	121879976	122054381	+	1	0	LTR	1	0	0
941	chr1	163725972	163806452	+	1	0	NonLTR	0	0	0
943	chr1	168323626	168497863	+	1	0	NonLTR	0	0	0
948	chr1	187322013	187380767	+	1	0	NonLTR	0	0	0
955	chr1	193692849	193801674	+	1	0	NonLTR	1	1	1
956	chr1	193856940	193985270	+	1	0	LTR	0	0	0
967	chr6	5891839	5943565	+	1	0	NonLTR	0	0	0
969	chr6	8712618	8769728	+	1	0	NonLTR	0	0	0
983	chr6	68746727	68829629	+	1	0	LTR	1	1	1
991	chr6	91762389	91833066	+	1	0	NonLTR	0	0	0
993	chr6	94580864	94658128	+	1	0	NonLTR	0	0	0
994	chr6	98227494	98322094	+	1	0	LTR	0	1	1
1006	chr6	130581262	130682769	+	1	0	LTR	0	0	0
1010	chr6	140426802	140539893	+	1	0	NonLTR	0	0	0
1017	chr11	15572828	15624030	+	1	0	NonLTR	1	0	1
1018	chr11	22550145	22603786	+	1	0	NonLTR	0	0	0
1025	chr11	34710292	34905185	+	1	0	NonLTR	0	0	0
1027	chr11	68897946	68950105	+	1	0	NonLTR	0	1	1
1037	chr11	93967130	94020285	+	1	0	NonLTR	0	1	0
1052	chr17	53864728	53947793	+	1	0	NonLTR	0	0	0
1066	chr16	13451481	13555360	+	1	0	LTR	1	1	1
1069	chr16	16827077	16935024	+	1	0	LTR	0	0	0
1080	chr16	76090747	76176888	+	1	0	NonLTR	0	0	0
1084	chr16	85381918	85644883	+	1	0	NonLTR	0	0	0
1085	chr3	521757	577904	+	1	0	NonLTR	0	0	0
1089	chr3	18561195	18638917	+	1	0	NonLTR	0	0	0
1094	chr3	24134708	24193488	+	1	0	NonLTR	0	0	0
1098	chr3	40951382	41156818	+	1	0	LTR	0	0	0
1109	chr3	84353479	84469543	+	1	0	LTR	0	0	0
1117	chr3	112383621	112660404	+	1	0	NonLTR	0	0	0
1118	chr3	112769421	112862784	+	1	0	NonLTR	0	0	0
1124	chr3	143745665	143871420	+	1	0	NonLTR	0	0	0
1128	chr3	152958612	153030133	+	1	0	NonLTR	0	0	0
1139	chr3	165592511	165946904	+	1	0	NonLTR	0	0	0
1140	chr3	165975974	166029223	+	1	0	LTR	0	0	0
1150	chr18	975970	1287509	+	1	0	NonLTR	0	1	0
1156	chr18	53390722	53545728	+	1	0	NonLTR	0	0	0
1159	chr18	57699605	57912418	+	1	0	NonLTR	0	0	0
1164	chr18	75133492	75272873	+	1	0	NonLTR	0	1	0
1165	chr15	23959218	24040038	+	1	0	NonLTR	0	0	0
1186	chr15	97034987	97219115	+	1	0	LTR	0	0	0
1187	chr15	97814461	98023276	+	1	0	NonLTR	0	0	0
1190	chr12	4289874	4339887	+	1	0	NonLTR	0	0	0
1191	chr12	5231051	5460189	+	1	0	LTR	0	0	0
1195	chr12	19700990	19823291	+	1	0	NonLTR	0	0	0
1197	chr12	23660901	23771044	+	1	0	LTR	0	0	1
1211	chr12	85711584	85770813	+	1	0	NonLTR	0	0	0
1224	chr12	126675594	126783510	+	1	0	NonLTR	0	0	0
1239	chrX	62469122	62524328	+	1	0	NonLTR	0	0	0
1251	chrX	97944635	98229692	+	1	0	NonLTR	0	0	0
1254	chrX	115953833	116110518	+	1	0	LTR	1	0	1
1257	chrX	124528346	124674646	+	1	0	LTR	1	0	1
1258	chrX	124748476	124967294	+	1	0	NonLTR	0	0	0
1259	chrX	125243770	125299946	+	1	0	NonLTR	0	0	0
1287	chr4	49163288	49219358	+	1	0	LTR	0	0	0
1290	chr4	66863894	67307773	+	1	0	LTR	0	0	0
1296	chr4	104176917	104560471	+	1	0	NonLTR	0	0	0
1314	chr4	164134137	164202447	+	1	0	NonLTR	0	0	0
1331	chr2	19224375	19327606	+	1	0	LTR	0	0	0
1352	chr2	76095748	76294624	+	1	0	LTR	1	1	1
1353	chr2	76356541	76445498	+	1	0	LTR	0	0	0
1356	chr2	84019139	84095950	+	1	0	LTR	0	0	0
1360	chr2	118900190	118972600	+	1	0	NonLTR	0	0	0
1363	chr2	122776434	123252563	+	1	0	NonLTR	0	0	0
1374	chr2	156216759	156300404	+	1	0	LTR	0	0	0
1379	chr2	174394750	174595240	+	1	0	NonLTR	0	0	0
1392	chr2	194771825	194836089	+	1	0	NonLTR	0	0	0
1395	chr2	203641794	203696978	+	1	0	NonLTR	0	0	0
1396	chr2	207676290	207775658	+	1	0	LTR	1	1	1
1423	chr9	83277815	83341557	+	1	0	NonLTR	0	0	0
1424	chr9	83362465	83430127	+	1	0	NonLTR	0	0	0
1431	chr9	118235533	118343037	+	1	0	LTR	1	1	1
1438	chr13	37729340	37824873	+	1	0	NonLTR	0	0	0
1442	chr13	55613472	56011924	+	1	0	LTR	0	0	0
1446	chr13	65722915	65779071	+	1	0	LTR	0	0	0
1485	chr10	131992798	132112334	+	1	0	NonLTR	0	0	0
1510	chr5	84957264	85170887	+	1	0	NonLTR	0	0	0
1517	chr5	90763299	90981411	+	1	0	NonLTR	0	0	0
1519	chr5	96424695	96511402	+	1	0	NonLTR	0	0	0
1523	chr5	103415540	103936642	+	1	0	NonLTR	0	0	0
1524	chr5	109341597	109858706	+	1	0	LTR	0	0	0
1531	chr5	134844064	135056705	+	1	0	NonLTR	0	0	0
1532	chr5	135802329	135879124	+	1	0	NonLTR	0	0	0
5	chr7	15859755	15920761	-	0	0	-	-	-	-
6	chr7	17203530	17254839	-	0	0	-	-	-	-
9	chr7	17764637	17820685	-	0	0	-	-	-	-
12	chr7	20264840	20317292	-	0	0	-	-	-	-
21	chr7	76282212	76333874	-	0	0	-	-	-	-
24	chr7	89267641	89323279	-	0	0	-	-	-	-
26	chr7	91253860	91351359	-	0	0	-	-	-	-
27	chr7	91375802	91429614	-	0	0	-	-	-	-
30	chr7	113077271	113133014	-	0	0	-	-	-	-
43	chr7	149634063	149717762	-	0	0	-	-	-	-
50	chr20	38417248	38673106	-	0	0	-	-	-	-
52	chr20	39171038	39226580	-	0	0	-	-	-	-
53	chr20	50601434	50691981	-	0	0	-	-	-	-
54	chr22	16523435	16586586	-	0	0	-	-	-	-
56	chr22	28567501	28782958	-	0	0	-	-	-	-
59	chr14	19220611	19304158	-	0	0	-	-	-	-
61	chr14	28514340	28565457	-	0	0	-	-	-	-
68	chr14	39056229	39113937	-	0	0	-	-	-	-
70	chr14	43546512	43654432	-	0	0	-	-	-	-
71	chr14	43744117	43804116	-	0	0	-	-	-	-
72	chr14	44355279	44410422	-	0	0	-	-	-	-
73	chr14	44559562	45268333	-	0	0	-	-	-	-
78	chr14	54538359	54605441	-	0	0	-	-	-	-
82	chr14	63014174	63066491	-	0	0	-	-	-	-
87	chr14	83814255	83886744	-	0	0	-	-	-	-
91	chr8	375849	428519	-	0	0	-	-	-	-
98	chr8	21020191	21436648	-	0	0	-	-	-	-
101	chr8	35834081	35952741	-	0	0	-	-	-	-
106	chr8	62961929	63028634	-	0	0	-	-	-	-
110	chr8	79109325	79351980	-	0	0	-	-	-	-
111	chr8	79547037	79622852	-	0	0	-	-	-	-
115	chr8	95295330	95363347	-	0	0	-	-	-	-
116	chr8	96826744	96879714	-	0	0	-	-	-	-
120	chr8	109998944	110233805	-	0	0	-	-	-	-
122	chr8	112543464	112747690	-	0	0	-	-	-	-
124	chr8	118593029	118650163	-	0	0	-	-	-	-
130	chr8	128534489	128644680	-	0	0	-	-	-	-
131	chr8	129770704	129903749	-	0	0	-	-	-	-
141	chr1	47569751	47629841	-	0	0	-	-	-	-
144	chr1	79577897	79680463	-	0	0	-	-	-	-
145	chr1	81597330	81659864	-	0	0	-	-	-	-
148	chr1	83834678	83898454	-	0	0	-	-	-	-
151	chr1	90705848	91000822	-	0	0	-	-	-	-
152	chr1	93697148	93768708	-	0	0	-	-	-	-
157	chr1	168855589	168978102	-	0	0	-	-	-	-
161	chr1	173076484	173144606	-	0	0	-	-	-	-
168	chr1	192155009	192286001	-	0	0	-	-	-	-
169	chr1	192296996	192434348	-	0	0	-	-	-	-
170	chr1	192475835	192719989	-	0	0	-	-	-	-
172	chr1	194086479	194170138	-	0	0	-	-	-	-
173	chr1	194171114	194228788	-	0	0	-	-	-	-
176	chr1	195439546	195502994	-	0	0	-	-	-	-
178	chr1	199371244	199523514	-	0	0	-	-	-	-
179	chr1	199558838	199624641	-	0	0	-	-	-	-
184	chr1	230668493	230725044	-	0	0	-	-	-	-
185	chr1	234956421	235012435	-	0	0	-	-	-	-
188	chr1	245830064	245894767	-	0	0	-	-	-	-
191	chr11	25789430	26101509	-	0	0	-	-	-	-
192	chr11	26344004	26453439	-	0	0	-	-	-	-
193	chr11	26821282	27089848	-	0	0	-	-	-	-
194	chr11	27090340	27172742	-	0	0	-	-	-	-
197	chr11	38008973	38091927	-	0	0	-	-	-	-
199	chr11	38794819	39142187	-	0	0	-	-	-	-
204	chr11	87548283	87613615	-	0	0	-	-	-	-
205	chr11	87738378	87829948	-	0	0	-	-	-	-
206	chr11	92754863	92827377	-	0	0	-	-	-	-
207	chr11	92961742	93106446	-	0	0	-	-	-	-
209	chr11	95221375	95359607	-	0	0	-	-	-	-
212	chr11	99391120	99449379	-	0	0	-	-	-	-
214	chr11	105267151	105329138	-	0	0	-	-	-	-
215	chr11	107099353	107190852	-	0	0	-	-	-	-
216	chr11	115750596	116194926	-	0	0	-	-	-	-
226	chr6	24000724	24093727	-	0	0	-	-	-	-
227	chr6	27854529	27926537	-	0	0	-	-	-	-
229	chr6	40062090	40142547	-	0	0	-	-	-	-
233	chr6	55753796	55875978	-	0	0	-	-	-	-
237	chr6	75439545	75506163	-	0	0	-	-	-	-
238	chr6	75555936	75766205	-	0	0	-	-	-	-
239	chr6	77393718	78154549	-	0	0	-	-	-	-
243	chr6	82294005	82372701	-	0	0	-	-	-	-
245	chr6	82691032	82770053	-	0	0	-	-	-	-
247	chr6	88891960	88968090	-	0	0	-	-	-	-
248	chr6	88968658	89033842	-	0	0	-	-	-	-
250	chr6	93227168	93291526	-	0	0	-	-	-	-
256	chr6	100583025	100775221	-	0	0	-	-	-	-
257	chr6	104566881	104631356	-	0	0	-	-	-	-
258	chr6	104698572	104785401	-	0	0	-	-	-	-
259	chr6	104963599	105168773	-	0	0	-	-	-	-
260	chr6	106064164	106117978	-	0	0	-	-	-	-
262	chr6	118662603	118773000	-	0	0	-	-	-	-
263	chr6	124938043	124994621	-	0	0	-	-	-	-
265	chr6	125782342	125847846	-	0	0	-	-	-	-
267	chr6	127939704	127991081	-	0	0	-	-	-	-
268	chr6	131665459	131726956	-	0	0	-	-	-	-
272	chr6	140848352	141001847	-	0	0	-	-	-	-
278	chr6	156135221	156331471	-	0	0	-	-	-	-
279	chr6	156361284	156646235	-	0	0	-	-	-	-
282	chr17	13700705	13783778	-	0	0	-	-	-	-
284	chr17	52045535	52157748	-	0	0	-	-	-	-
285	chr17	52209323	52441277	-	0	0	-	-	-	-
287	chr17	68851516	68920145	-	0	0	-	-	-	-
288	chr17	68925893	69002208	-	0	0	-	-	-	-
290	chr17	69217717	69442040	-	0	0	-	-	-	-
291	chr17	70309535	70364940	-	0	0	-	-	-	-
292	chr21	9689516	9739746	-	0	0	-	-	-	-
293	chr21	10772812	10847439	-	0	0	-	-	-	-
294	chr21	16066018	16310033	-	0	0	-	-	-	-
296	chr21	20546843	20904391	-	0	0	-	-	-	-
298	chr21	24283526	24343871	-	0	0	-	-	-	-
300	chr21	29346636	29421211	-	0	0	-	-	-	-
307	chr16	7715598	7857615	-	0	0	-	-	-	-
311	chr16	18078559	18169365	-	0	0	-	-	-	-
314	chr16	63021002	63179892	-	0	0	-	-	-	-
315	chr16	63185238	63369164	-	0	0	-	-	-	-
316	chr16	63428128	63572860	-	0	0	-	-	-	-
320	chr16	73605044	73716633	-	0	0	-	-	-	-
326	chr18	4650910	4706222	-	0	0	-	-	-	-
333	chr18	36723520	36783138	-	0	0	-	-	-	-
340	chr18	58874045	58925186	-	0	0	-	-	-	-
344	chr18	65066339	65149565	-	0	0	-	-	-	-
345	chr18	65544871	65907350	-	0	0	-	-	-	-
346	chr18	65940489	65995248	-	0	0	-	-	-	-
347	chr18	66026360	66108803	-	0	0	-	-	-	-
349	chr18	71565621	71630736	-	0	0	-	-	-	-
350	chr18	73995518	74054973	-	0	0	-	-	-	-
352	chr3	3561733	3721165	-	0	0	-	-	-	-
354	chr3	8116682	8185987	-	0	0	-	-	-	-
355	chr3	13152309	13206853	-	0	0	-	-	-	-
359	chr3	30959305	31334251	-	0	0	-	-	-	-
366	chr3	67229196	67283231	-	0	0	-	-	-	-
367	chr3	72006511	72077320	-	0	0	-	-	-	-
369	chr3	80586553	80852732	-	0	0	-	-	-	-
374	chr3	116404979	116522365	-	0	0	-	-	-	-
375	chr3	116676810	116729626	-	0	0	-	-	-	-
379	chr3	117300362	117451312	-	0	0	-	-	-	-
381	chr3	117925248	118017920	-	0	0	-	-	-	-
382	chr3	118157262	118216854	-	0	0	-	-	-	-
383	chr3	120221242	120294832	-	0	0	-	-	-	-
385	chr3	133802769	133862195	-	0	0	-	-	-	-
386	chr3	145610884	145681193	-	0	0	-	-	-	-
387	chr3	146788862	146849801	-	0	0	-	-	-	-
391	chr3	151666477	151718404	-	0	0	-	-	-	-
393	chr3	154508018	154566649	-	0	0	-	-	-	-
394	chr3	154632456	154702503	-	0	0	-	-	-	-
397	chr3	166554825	166613650	-	0	0	-	-	-	-
401	chr3	176219675	176330176	-	0	0	-	-	-	-
402	chr3	176372155	176621023	-	0	0	-	-	-	-
403	chr3	178687003	178741499	-	0	0	-	-	-	-
407	chr15	39139383	39732600	-	0	0	-	-	-	-
409	chr15	46495721	47358896	-	0	0	-	-	-	-
410	chr15	48941960	48999176	-	0	0	-	-	-	-
414	chr15	70221574	70274277	-	0	0	-	-	-	-
425	chr12	18020551	18090618	-	0	0	-	-	-	-
430	chr12	38374489	38441036	-	0	0	-	-	-	-
437	chr12	47968787	48056989	-	0	0	-	-	-	-
440	chr12	68185906	68238001	-	0	0	-	-	-	-
443	chr12	71405791	71482867	-	0	0	-	-	-	-
444	chr12	73837472	74520734	-	0	0	-	-	-	-
445	chr12	74744023	74992937	-	0	0	-	-	-	-
450	chr12	92301894	92375172	-	0	0	-	-	-	-
454	chr12	102317402	102386518	-	0	0	-	-	-	-
457	chr12	116268689	116328027	-	0	0	-	-	-	-
460	chrX	14517351	14846157	-	0	0	-	-	-	-
462	chrX	16269217	16541411	-	0	0	-	-	-	-
464	chrX	22634949	22916081	-	0	0	-	-	-	-
465	chrX	22950285	23034252	-	0	0	-	-	-	-
470	chrX	50993574	51055586	-	0	0	-	-	-	-
471	chrX	51100962	51170567	-	0	0	-	-	-	-
473	chrX	62128510	62349218	-	0	0	-	-	-	-
475	chrX	87778056	87868489	-	0	0	-	-	-	-
476	chrX	93627405	93784348	-	0	0	-	-	-	-
478	chrX	98359887	98419876	-	0	0	-	-	-	-
479	chrX	104789222	104969417	-	0	0	-	-	-	-
481	chrX	108241551	108431951	-	0	0	-	-	-	-
490	chrX	127237962	127464567	-	0	0	-	-	-	-
491	chrX	127515429	127576609	-	0	0	-	-	-	-
492	chrX	127685046	127735446	-	0	0	-	-	-	-
493	chrX	127843432	128150613	-	0	0	-	-	-	-
496	chrX	143299503	143507324	-	0	0	-	-	-	-
499	chrX	151622319	151847239	-	0	0	-	-	-	-
501	chr4	5479091	5559522	-	0	0	-	-	-	-
503	chr4	9028104	9155537	-	0	0	-	-	-	-
504	chr4	9742950	9794653	-	0	0	-	-	-	-
509	chr4	23726436	23786588	-	0	0	-	-	-	-
510	chr4	23929092	24262342	-	0	0	-	-	-	-
514	chr4	33631518	33845458	-	0	0	-	-	-	-
515	chr4	43932712	44046523	-	0	0	-	-	-	-
523	chr4	78547763	78606697	-	0	0	-	-	-	-
527	chr4	94017082	94224379	-	0	0	-	-	-	-
528	chr4	105617404	105681458	-	0	0	-	-	-	-
529	chr4	105724974	105880575	-	0	0	-	-	-	-
530	chr4	107695970	107753477	-	0	0	-	-	-	-
536	chr4	132982413	133037038	-	0	0	-	-	-	-
537	chr4	133755734	133821114	-	0	0	-	-	-	-
538	chr4	137945268	138014865	-	0	0	-	-	-	-
540	chr4	145704167	145755482	-	0	0	-	-	-	-
542	chr4	158466703	158556893	-	0	0	-	-	-	-
544	chr4	158778126	158851033	-	0	0	-	-	-	-
547	chr4	165481612	165603606	-	0	0	-	-	-	-
553	chr2	7673478	7733905	-	0	0	-	-	-	-
556	chr2	15167099	15229047	-	0	0	-	-	-	-
557	chr2	15241696	15298503	-	0	0	-	-	-	-
558	chr2	17421472	17623207	-	0	0	-	-	-	-
559	chr2	19225171	19286149	-	0	0	-	-	-	-
561	chr2	20743928	20812272	-	0	0	-	-	-	-
562	chr2	23892821	23965206	-	0	0	-	-	-	-
572	chr2	57521429	57602630	-	0	0	-	-	-	-
573	chr2	57629712	57682247	-	0	0	-	-	-	-
574	chr2	57690848	57912450	-	0	0	-	-	-	-
575	chr2	57915529	58152126	-	0	0	-	-	-	-
581	chr2	67945360	68034847	-	0	0	-	-	-	-
583	chr2	75442229	75676726	-	0	0	-	-	-	-
584	chr2	77749983	78158468	-	0	0	-	-	-	-
586	chr2	92272630	92325312	-	0	0	-	-	-	-
588	chr2	112364763	112523348	-	0	0	-	-	-	-
590	chr2	118288688	118346069	-	0	0	-	-	-	-
595	chr2	147844439	147899183	-	0	0	-	-	-	-
599	chr2	156005067	156080999	-	0	0	-	-	-	-
600	chr2	156646477	156774303	-	0	0	-	-	-	-
601	chr2	156778780	156858579	-	0	0	-	-	-	-
602	chr2	171669137	171719741	-	0	0	-	-	-	-
603	chr2	172100576	172165674	-	0	0	-	-	-	-
605	chr2	186083102	186181236	-	0	0	-	-	-	-
607	chr2	188494031	188553202	-	0	0	-	-	-	-
615	chr2	193852411	193918650	-	0	0	-	-	-	-
617	chr2	195726641	195805519	-	0	0	-	-	-	-
618	chr2	195839423	195927547	-	0	0	-	-	-	-
619	chr2	196133574	196193680	-	0	0	-	-	-	-
621	chr2	199795206	199856139	-	0	0	-	-	-	-
626	chr2	209785755	210134909	-	0	0	-	-	-	-
629	chr2	222707687	222840286	-	0	0	-	-	-	-
630	chr2	224338908	224434007	-	0	0	-	-	-	-
631	chr2	226876295	227330130	-	0	0	-	-	-	-
632	chr2	227335935	227399572	-	0	0	-	-	-	-
635	chr2	235730208	235783505	-	0	0	-	-	-	-
636	chr2	237885871	237957706	-	0	0	-	-	-	-
638	chr9	1678597	1768670	-	0	0	-	-	-	-
639	chr9	2657456	2751600	-	0	0	-	-	-	-
647	chr9	29745498	29877650	-	0	0	-	-	-	-
651	chr9	66764162	66863343	-	0	0	-	-	-	-
653	chr9	69798223	69869341	-	0	0	-	-	-	-
654	chr9	69943852	70010542	-	0	0	-	-	-	-
656	chr9	74105892	74156651	-	0	0	-	-	-	-
659	chr9	86203989	86264354	-	0	0	-	-	-	-
662	chr9	106887165	107255518	-	0	0	-	-	-	-
664	chr9	110878413	110955602	-	0	0	-	-	-	-
665	chr9	111013993	111082162	-	0	0	-	-	-	-
666	chr9	111293179	111494972	-	0	0	-	-	-	-
674	chr13	25598341	25652477	-	0	0	-	-	-	-
676	chr13	32183855	32252972	-	0	0	-	-	-	-
680	chr13	38719094	38819321	-	0	0	-	-	-	-
683	chr13	48362064	48506145	-	0	0	-	-	-	-
685	chr13	51859816	51926592	-	0	0	-	-	-	-
687	chr13	64872328	64928775	-	0	0	-	-	-	-
688	chr13	65449754	65522398	-	0	0	-	-	-	-
690	chr13	68661231	68831818	-	0	0	-	-	-	-
692	chr13	77192728	77322154	-	0	0	-	-	-	-
695	chr13	84342599	84417867	-	0	0	-	-	-	-
696	chr13	85012815	85076014	-	0	0	-	-	-	-
701	chr13	109973699	110035525	-	0	0	-	-	-	-
702	chr13	110036072	110094920	-	0	0	-	-	-	-
706	chr10	16108700	16170206	-	0	0	-	-	-	-
707	chr10	16181167	16247958	-	0	0	-	-	-	-
708	chr10	16263659	16384075	-	0	0	-	-	-	-
715	chr10	57448030	57536859	-	0	0	-	-	-	-
716	chr10	57582257	57634862	-	0	0	-	-	-	-
718	chr10	59116741	59209787	-	0	0	-	-	-	-
726	chr10	107807201	107899888	-	0	0	-	-	-	-
731	chr10	113481048	113549595	-	0	0	-	-	-	-
738	chr5	12225058	12425891	-	0	0	-	-	-	-
741	chr5	18453089	19289529	-	0	0	-	-	-	-
745	chr5	30637912	30689552	-	0	0	-	-	-	-
746	chr5	34043342	34288141	-	0	0	-	-	-	-
749	chr5	49438252	49563750	-	0	0	-	-	-	-
751	chr5	50258866	50396410	-	0	0	-	-	-	-
756	chr5	59787934	59869142	-	0	0	-	-	-	-
757	chr5	66962104	67160875	-	0	0	-	-	-	-
758	chr5	73680423	73733249	-	0	0	-	-	-	-
759	chr5	82286967	82342502	-	0	0	-	-	-	-
765	chr5	97485915	97567133	-	0	0	-	-	-	-
766	chr5	97581785	97659184	-	0	0	-	-	-	-
767	chr5	97707691	98075611	-	0	0	-	-	-	-
769	chr5	101394321	101450877	-	0	0	-	-	-	-
772	chr5	125259414	125345713	-	0	0	-	-	-	-
780	chr5	144873671	144993307	-	0	0	-	-	-	-
781	chr5	145015003	145096989	-	0	0	-	-	-	-
784	chr5	161907479	162532166	-	0	0	-	-	-	-
787	chr5	171229795	171281126	-	0	0	-	-	-	-
789	chr5	175163634	175247488	-	0	0	-	-	-	-
790	chr5	175307934	175373695	-	0	0	-	-	-	-
792	chr7	12797055	12960415	+	0	0	-	-	-	-
793	chr7	13035663	13100767	+	0	0	-	-	-	-
794	chr7	13499677	13558191	+	0	0	-	-	-	-
795	chr7	13597748	13654579	+	0	0	-	-	-	-
797	chr7	19332788	19421037	+	0	0	-	-	-	-
799	chr7	20991596	21100178	+	0	0	-	-	-	-
800	chr7	33785488	33857950	+	0	0	-	-	-	-
803	chr7	46011950	46090998	+	0	0	-	-	-	-
807	chr7	65860110	65917296	+	0	0	-	-	-	-
812	chr7	87879698	88149243	+	0	0	-	-	-	-
817	chr7	108465436	109021354	+	0	0	-	-	-	-
818	chr7	109031578	109127507	+	0	0	-	-	-	-
820	chr7	121309035	121437945	+	0	0	-	-	-	-
825	chr7	135999924	136098845	+	0	0	-	-	-	-
832	chr20	8886432	8959028	+	0	0	-	-	-	-
837	chr20	12091480	12322666	+	0	0	-	-	-	-
838	chr20	21525188	21641662	+	0	0	-	-	-	-
842	chr20	37853392	37997084	+	0	0	-	-	-	-
843	chr20	38002107	38098991	+	0	0	-	-	-	-
844	chr20	38115064	38200042	+	0	0	-	-	-	-
848	chr22	16506989	16626498	+	0	0	-	-	-	-
849	chr22	27158306	27412195	+	0	0	-	-	-	-
850	chr22	49221390	49288467	+	0	0	-	-	-	-
851	chr14	19255636	19306201	+	0	0	-	-	-	-
858	chr14	38570583	38639081	+	0	0	-	-	-	-
861	chr14	41504757	41578814	+	0	0	-	-	-	-
863	chr14	46678822	46929895	+	0	0	-	-	-	-
867	chr14	54602934	54669492	+	0	0	-	-	-	-
868	chr14	76679393	76798796	+	0	0	-	-	-	-
869	chr14	83622933	83804395	+	0	0	-	-	-	-
871	chr14	84977956	85040807	+	0	0	-	-	-	-
875	chr14	97390574	97467663	+	0	0	-	-	-	-
877	chr8	1195246	1256568	+	0	0	-	-	-	-
879	chr8	5360060	5413022	+	0	0	-	-	-	-
881	chr8	15621998	15672609	+	0	0	-	-	-	-
882	chr8	20290648	20369909	+	0	0	-	-	-	-
885	chr8	33653810	33829068	+	0	0	-	-	-	-
887	chr8	60567486	60637152	+	0	0	-	-	-	-
892	chr8	71698777	71884470	+	0	0	-	-	-	-
897	chr8	89527241	89698611	+	0	0	-	-	-	-
902	chr8	108668357	108724591	+	0	0	-	-	-	-
903	chr8	112761676	112861468	+	0	0	-	-	-	-
905	chr8	115658481	116000122	+	0	0	-	-	-	-
906	chr8	118398796	118514326	+	0	0	-	-	-	-
908	chr8	122105877	122178223	+	0	0	-	-	-	-
914	chr8	128018824	128392828	+	0	0	-	-	-	-
917	chrY	2940065	3029169	+	0	0	-	-	-	-
918	chrY	3658257	3759467	+	0	0	-	-	-	-
919	chrY	3904219	4121196	+	0	0	-	-	-	-
920	chrY	15938493	16014943	+	0	0	-	-	-	-
923	chr1	14177164	14452018	+	0	0	-	-	-	-
933	chr1	94406551	94458377	+	0	0	-	-	-	-
934	chr1	97720492	97785575	+	0	0	-	-	-	-
936	chr1	101816799	101925108	+	0	0	-	-	-	-
944	chr1	181230668	181299836	+	0	0	-	-	-	-
946	chr1	186446656	186511912	+	0	0	-	-	-	-
949	chr1	187404487	187465529	+	0	0	-	-	-	-
957	chr1	194006331	194085895	+	0	0	-	-	-	-
959	chr1	210876425	210934361	+	0	0	-	-	-	-
960	chr1	213662733	213815392	+	0	0	-	-	-	-
961	chr1	219407897	219629518	+	0	0	-	-	-	-
972	chr6	14186070	14238837	+	0	0	-	-	-	-
974	chr6	14426544	14480130	+	0	0	-	-	-	-
976	chr6	22620731	22676846	+	0	0	-	-	-	-
977	chr6	23293510	23356333	+	0	0	-	-	-	-
981	chr6	64437635	64495725	+	0	0	-	-	-	-
987	chr6	81126517	81188350	+	0	0	-	-	-	-
990	chr6	86744900	86971612	+	0	0	-	-	-	-
992	chr6	92232340	92350786	+	0	0	-	-	-	-
997	chr6	115075940	115128177	+	0	0	-	-	-	-
998	chr6	115175117	115270821	+	0	0	-	-	-	-
1000	chr6	120314853	121124483	+	0	0	-	-	-	-
1001	chr6	126489967	126559390	+	0	0	-	-	-	-
1002	chr6	126563596	126648164	+	0	0	-	-	-	-
1011	chr6	140546535	140599971	+	0	0	-	-	-	-
1012	chr6	140633320	140845458	+	0	0	-	-	-	-
1014	chr6	147905151	148593499	+	0	0	-	-	-	-
1020	chr11	23241901	23303303	+	0	0	-	-	-	-
1021	chr11	28445356	28562531	+	0	0	-	-	-	-
1022	chr11	28682774	29007202	+	0	0	-	-	-	-
1023	chr11	29012888	29566403	+	0	0	-	-	-	-
1028	chr11	74565194	74638535	+	0	0	-	-	-	-
1029	chr11	81662381	81714221	+	0	0	-	-	-	-
1030	chr11	83210962	83385211	+	0	0	-	-	-	-
1032	chr11	87034596	87198075	+	0	0	-	-	-	-
1033	chr11	88264109	88371141	+	0	0	-	-	-	-
1034	chr11	88417788	88492526	+	0	0	-	-	-	-
1036	chr11	90361380	90450727	+	0	0	-	-	-	-
1039	chr11	112196847	112289967	+	0	0	-	-	-	-
1041	chr11	121624190	121692089	+	0	0	-	-	-	-
1043	chr11	127946876	128009962	+	0	0	-	-	-	-
1044	chr11	128015755	128067164	+	0	0	-	-	-	-
1045	chr11	134731631	134788680	+	0	0	-	-	-	-
1046	chr17	9667123	9722375	+	0	0	-	-	-	-
1048	chr17	25387845	25488185	+	0	0	-	-	-	-
1055	chr21	17264181	17320485	+	0	0	-	-	-	-
1057	chr21	20445382	20585483	+	0	0	-	-	-	-
1061	chr21	30794488	30909252	+	0	0	-	-	-	-
1062	chr21	35612980	35707649	+	0	0	-	-	-	-
1064	chr16	5650334	5874725	+	0	0	-	-	-	-
1067	chr16	13563014	13652154	+	0	0	-	-	-	-
1068	chr16	16614337	16734998	+	0	0	-	-	-	-
1075	chr16	35050219	35139927	+	0	0	-	-	-	-
1079	chr16	75774863	75833587	+	0	0	-	-	-	-
1081	chr16	76792256	77038038	+	0	0	-	-	-	-
1086	chr3	5476863	5964098	+	0	0	-	-	-	-
1087	chr3	6001536	6329229	+	0	0	-	-	-	-
1090	chr3	20257825	20932595	+	0	0	-	-	-	-
1092	chr3	21044989	21105196	+	0	0	-	-	-	-
1096	chr3	33966001	34742681	+	0	0	-	-	-	-
1101	chr3	62619621	62699608	+	0	0	-	-	-	-
1103	chr3	75921665	75985043	+	0	0	-	-	-	-
1104	chr3	75986935	76077669	+	0	0	-	-	-	-
1111	chr3	109390056	109459077	+	0	0	-	-	-	-
1112	chr3	109554769	109607171	+	0	0	-	-	-	-
1114	chr3	110366711	110462751	+	0	0	-	-	-	-
1115	chr3	111869694	111943315	+	0	0	-	-	-	-
1119	chr3	114953780	115031161	+	0	0	-	-	-	-
1123	chr3	139152405	139217100	+	0	0	-	-	-	-
1125	chr3	143954889	144010005	+	0	0	-	-	-	-
1134	chr3	161449292	161639615	+	0	0	-	-	-	-
1135	chr3	161691493	161761028	+	0	0	-	-	-	-
1136	chr3	163153991	163467955	+	0	0	-	-	-	-
1137	chr3	163539864	163628803	+	0	0	-	-	-	-
1141	chr3	168597614	168658861	+	0	0	-	-	-	-
1143	chr3	177733388	177819201	+	0	0	-	-	-	-
1144	chr3	178088444	178155345	+	0	0	-	-	-	-
1148	chr3	190762282	190867695	+	0	0	-	-	-	-
1153	chr18	22323940	22385917	+	0	0	-	-	-	-
1154	chr18	26316252	26389931	+	0	0	-	-	-	-
1160	chr18	64702480	64836091	+	0	0	-	-	-	-
1166	chr15	25705552	25772497	+	0	0	-	-	-	-
1168	chr15	38661246	38717515	+	0	0	-	-	-	-
1170	chr15	39115207	39328216	+	0	0	-	-	-	-
1171	chr15	46014519	46130092	+	0	0	-	-	-	-
1172	chr15	46145276	46211134	+	0	0	-	-	-	-
1173	chr15	46255858	46313914	+	0	0	-	-	-	-
1174	chr15	48103280	48186122	+	0	0	-	-	-	-
1179	chr15	62875857	62934784	+	0	0	-	-	-	-
1188	chr15	100401096	100460353	+	0	0	-	-	-	-
1192	chr12	11360252	11414936	+	0	0	-	-	-	-
1193	chr12	16544763	16610627	+	0	0	-	-	-	-
1194	chr12	16637475	16693439	+	0	0	-	-	-	-
1199	chr12	41650279	41773064	+	0	0	-	-	-	-
1205	chr12	73381684	73676911	+	0	0	-	-	-	-
1212	chr12	85910319	85966483	+	0	0	-	-	-	-
1221	chr12	103147401	103203067	+	0	0	-	-	-	-
1226	chrX	7286617	7480784	+	0	0	-	-	-	-
1227	chrX	7528629	7592004	+	0	0	-	-	-	-
1228	chrX	7674070	7766693	+	0	0	-	-	-	-
1230	chrX	8194462	8418667	+	0	0	-	-	-	-
1233	chrX	38781082	38842005	+	0	0	-	-	-	-
1234	chrX	41809464	42559335	+	0	0	-	-	-	-
1235	chrX	43196769	43255797	+	0	0	-	-	-	-
1238	chrX	57096800	57307173	+	0	0	-	-	-	-
1241	chrX	68580481	68654732	+	0	0	-	-	-	-
1242	chrX	74843163	74914511	+	0	0	-	-	-	-
1244	chrX	78933891	79123970	+	0	0	-	-	-	-
1245	chrX	80668246	80725072	+	0	0	-	-	-	-
1246	chrX	81779004	81855100	+	0	0	-	-	-	-
1247	chrX	82030596	82088530	+	0	0	-	-	-	-
1252	chrX	102698374	102765355	+	0	0	-	-	-	-
1253	chrX	108457526	108661726	+	0	0	-	-	-	-
1256	chrX	121034412	121093728	+	0	0	-	-	-	-
1261	chrX	130366864	130445172	+	0	0	-	-	-	-
1263	chrX	141662306	141776538	+	0	0	-	-	-	-
1270	chr4	10146302	10395802	+	0	0	-	-	-	-
1271	chr4	10413680	10468596	+	0	0	-	-	-	-
1273	chr4	11096872	11413756	+	0	0	-	-	-	-
1276	chr4	14212543	14290278	+	0	0	-	-	-	-
1278	chr4	16350397	16404060	+	0	0	-	-	-	-
1280	chr4	23399791	23461479	+	0	0	-	-	-	-
1281	chr4	23494436	23555484	+	0	0	-	-	-	-
1283	chr4	26771763	26833609	+	0	0	-	-	-	-
1284	chr4	27670860	27726523	+	0	0	-	-	-	-
1286	chr4	49093248	49161745	+	0	0	-	-	-	-
1293	chr4	90452771	90594613	+	0	0	-	-	-	-
1294	chr4	96622956	96689132	+	0	0	-	-	-	-
1297	chr4	111805813	111974429	+	0	0	-	-	-	-
1300	chr4	121057442	121148015	+	0	0	-	-	-	-
1303	chr4	130947461	131040312	+	0	0	-	-	-	-
1308	chr4	144665342	144806792	+	0	0	-	-	-	-
1311	chr4	160080685	160144049	+	0	0	-	-	-	-
1313	chr4	161425635	161557295	+	0	0	-	-	-	-
1315	chr4	170744643	170834106	+	0	0	-	-	-	-
1317	chr4	179996397	180330553	+	0	0	-	-	-	-
1319	chr4	181070004	181386725	+	0	0	-	-	-	-
1320	chr4	181488371	181564686	+	0	0	-	-	-	-
1321	chr4	181572147	181641314	+	0	0	-	-	-	-
1322	chr4	181796409	181894377	+	0	0	-	-	-	-
1323	chr4	182370246	182452375	+	0	0	-	-	-	-
1326	chr2	4787387	4881550	+	0	0	-	-	-	-
1327	chr2	7184310	7491268	+	0	0	-	-	-	-
1329	chr2	13749180	13938044	+	0	0	-	-	-	-
1336	chr2	33931615	34698354	+	0	0	-	-	-	-
1337	chr2	34724913	34981462	+	0	0	-	-	-	-
1339	chr2	35820032	35941581	+	0	0	-	-	-	-
1341	chr2	37954842	38032582	+	0	0	-	-	-	-
1346	chr2	59390372	59445671	+	0	0	-	-	-	-
1347	chr2	60552307	60640166	+	0	0	-	-	-	-
1349	chr2	63548396	63608506	+	0	0	-	-	-	-
1351	chr2	75242401	75411035	+	0	0	-	-	-	-
1359	chr2	114770928	115075029	+	0	0	-	-	-	-
1361	chr2	119110480	119163341	+	0	0	-	-	-	-
1366	chr2	129103806	129175410	+	0	0	-	-	-	-
1369	chr2	138486455	138574116	+	0	0	-	-	-	-
1381	chr2	177344688	177401786	+	0	0	-	-	-	-
1386	chr2	185110765	185224640	+	0	0	-	-	-	-
1398	chr2	212000244	212182081	+	0	0	-	-	-	-
1399	chr2	212204824	212278998	+	0	0	-	-	-	-
1401	chr2	220673226	220734296	+	0	0	-	-	-	-
1405	chr2	238022511	238085700	+	0	0	-	-	-	-
1407	chr9	4889955	4959419	+	0	0	-	-	-	-
1409	chr9	17984562	18068281	+	0	0	-	-	-	-
1410	chr9	18331076	18387568	+	0	0	-	-	-	-
1413	chr9	24023667	24292546	+	0	0	-	-	-	-
1414	chr9	24443419	24507208	+	0	0	-	-	-	-
1417	chr9	69796473	69847237	+	0	0	-	-	-	-
1418	chr9	77784379	77956378	+	0	0	-	-	-	-
1419	chr9	81306229	81460177	+	0	0	-	-	-	-
1421	chr9	82866791	83091019	+	0	0	-	-	-	-
1422	chr9	83091631	83150950	+	0	0	-	-	-	-
1425	chr9	83445277	83537682	+	0	0	-	-	-	-
1427	chr9	89140009	89291607	+	0	0	-	-	-	-
1428	chr9	108781395	108841831	+	0	0	-	-	-	-
1429	chr9	110722961	110789778	+	0	0	-	-	-	-
1434	chr13	22853398	22904134	+	0	0	-	-	-	-
1435	chr13	22917998	23011139	+	0	0	-	-	-	-
1436	chr13	31356097	31407669	+	0	0	-	-	-	-
1437	chr13	34622715	34689070	+	0	0	-	-	-	-
1439	chr13	37860260	37970444	+	0	0	-	-	-	-
1441	chr13	43004726	43084548	+	0	0	-	-	-	-
1444	chr13	61365432	61415782	+	0	0	-	-	-	-
1447	chr13	65805955	66173230	+	0	0	-	-	-	-
1448	chr13	66216895	66301559	+	0	0	-	-	-	-
1450	chr13	69847636	69994913	+	0	0	-	-	-	-
1452	chr13	79572414	79629045	+	0	0	-	-	-	-
1453	chr13	80137916	80393961	+	0	0	-	-	-	-
1455	chr13	83031753	83093618	+	0	0	-	-	-	-
1457	chr13	84796498	84929138	+	0	0	-	-	-	-
1460	chr13	104116881	104254129	+	0	0	-	-	-	-
1461	chr13	105592046	105649144	+	0	0	-	-	-	-
1462	chr13	109010053	109098982	+	0	0	-	-	-	-
1466	chr10	27848204	27918275	+	0	0	-	-	-	-
1469	chr10	39076529	39154911	+	0	0	-	-	-	-
1470	chr10	66869911	66975680	+	0	0	-	-	-	-
1473	chr10	77453474	77512826	+	0	0	-	-	-	-
1474	chr10	83246864	83352709	+	0	0	-	-	-	-
1475	chr10	90890638	90994151	+	0	0	-	-	-	-
1476	chr10	91674368	91753315	+	0	0	-	-	-	-
1477	chr10	91805107	92049362	+	0	0	-	-	-	-
1481	chr10	115789776	115862566	+	0	0	-	-	-	-
1482	chr10	119377571	119489972	+	0	0	-	-	-	-
1483	chr10	124959226	125051785	+	0	0	-	-	-	-
1484	chr10	125052965	125154678	+	0	0	-	-	-	-
1486	chr5	15952846	16004877	+	0	0	-	-	-	-
1488	chr5	19288624	19366146	+	0	0	-	-	-	-
1489	chr5	21372091	21445419	+	0	0	-	-	-	-
1491	chr5	28232937	28308306	+	0	0	-	-	-	-
1497	chr5	45143185	45201195	+	0	0	-	-	-	-
1499	chr5	51420977	51477251	+	0	0	-	-	-	-
1503	chr5	55539660	55619975	+	0	0	-	-	-	-
1508	chr5	73243438	73329097	+	0	0	-	-	-	-
1509	chr5	81844101	82229353	+	0	0	-	-	-	-
1512	chr5	86239016	86318339	+	0	0	-	-	-	-
1513	chr5	86323704	86379832	+	0	0	-	-	-	-
1514	chr5	88487285	88570370	+	0	0	-	-	-	-
1516	chr5	88931907	88994067	+	0	0	-	-	-	-
1530	chr5	128467820	128563426	+	0	0	-	-	-	-
1533	chr5	135918219	136118534	+	0	0	-	-	-	-
1535	chr5	141843544	141972891	+	0	0	-	-	-	-
1538	chr5	154555318	155036278	+	0	0	-	-	-	-
1540	chr5	158850286	159081635	+	0	0	-	-	-	-
1541	chr5	163272162	163632891	+	0	0	-	-	-	-
