# Supplementary material for: Functional annotation of the vlinc class of non-coding RNAs using systems biology approach
Source: Nucleic Acids Res. 2016 Mar 21;44(7):3233–52. doi: 10.1093/nar/gkw162 (PMC4838384; doi:10.1093/nar/gkw162)
Supplement: SUPPLEMENTARY DATA [file supp_gkw162_nar-00129-z-2016-File017.xlsx]

## Sheet: Sheet1
Supplementary Table 7: statistical assessment of differences between pairs of distibutions of expression correlations with the corresponding TF for various groups of vlincRNA genes (violin plots). Each cell contains a p-value from 1-sided Kolmogrov-Smirnov test for the corresponding comparison (probability that row sample values are higher than the column sample values).
H9 ESC							HES3 ESC
POU5F1/OCT4
	No promoter	LTR, ChIPseq-	nonLTR, ChIPseq-	LTR, ChIPseq+	nonLTR, ChIPseq+			No promoter	LTR, ChIPseq-	nonLTR, ChIPseq-	LTR, ChIPseq+	nonLTR, ChIPseq+
No promoter	1	1	0.73481	1	0.96267		No promoter	1	0.699578	0.000882201	0.286734	0.0167375
LTR, ChIPseq-	0.00192427	1	0.582027	1	0.902839		LTR, ChIPseq-	0.22056	1	0.00381434	0.445126	0.0169404
nonLTR, ChIPseq-	1.24019e-06	0.0669476	1	1	0.995976		nonLTR, ChIPseq-	0.713882	0.998191	1	0.728071	0.346236
LTR, ChIPseq+	1.73992e-11	3.11486e-08	2.34433e-06	1	0.00685023		LTR, ChIPseq+	3.54323e-09	1.45938e-06	6.05247e-08	1	0.000219959
nonLTR, ChIPseq+	3.70121e-05	0.0173246	0.048582	0.989853	1		nonLTR, ChIPseq+	0.200691	0.734075	0.380186	0.939501	1
NANOG
	No promoter	LTR, ChIPseq-	nonLTR, ChIPseq-	LTR, ChIPseq+	nonLTR, ChIPseq+			No promoter	LTR, ChIPseq-	nonLTR, ChIPseq-	LTR, ChIPseq+	nonLTR, ChIPseq+
No promoter	1	1	0.637571	1	0.933816		No promoter	1	0.751763	0.000738938	1	0.0156913
LTR, ChIPseq-	0.00198425	1	0.545648	1	0.843114		LTR, ChIPseq-	0.247314	1	0.00827337	1	0.0225735
nonLTR, ChIPseq-	7.21934e-06	0.0758605	1	1	0.982397		nonLTR, ChIPseq-	0.593425	0.998191	1	1	0.577516
LTR, ChIPseq+	2.4808e-14	4.96373e-09	5.71464e-09	1	0.00024505		LTR, ChIPseq+	1.4762e-13	1.33758e-08	1.82471e-11	1	2.93868e-05
nonLTR, ChIPseq+	0.00363588	0.0994601	0.253965	1	1		nonLTR, ChIPseq+	0.329448	0.603884	0.275629	1	1
SOX2
	No promoter	LTR, ChIPseq-	nonLTR, ChIPseq-	LTR, ChIPseq+	nonLTR, ChIPseq+			No promoter	LTR, ChIPseq-	nonLTR, ChIPseq-	LTR, ChIPseq+	nonLTR, ChIPseq+
No promoter	1	1	0.775784	1	0.998373		No promoter	1	0.612005	0.00699334	1	0.028506
LTR, ChIPseq-	0.010585	1	0.596045	0.998341	0.920671		LTR, ChIPseq-	0.169582	1	0.00645108	1	0.0253882
nonLTR, ChIPseq-	7.21279e-09	0.0519278	1	1	0.990705		nonLTR, ChIPseq-	0.473839	0.999159	1	1	0.388731
LTR, ChIPseq+	1.53997e-16	1.25709e-10	6.41915e-10	1	0.00338335		LTR, ChIPseq+	3.81295e-14	2.46365e-10	8.23301e-13	1	0.000592959
nonLTR, ChIPseq+	0.000405898	0.0117383	0.0410032	1	1		nonLTR, ChIPseq+	0.193411	0.501678	0.289942	1	1
