# Supplementary material for: Functional annotation of the vlinc class of non-coding RNAs using systems biology approach
Source: Nucleic Acids Res. 2016 Mar 21;44(7):3233–52. doi: 10.1093/nar/gkw162 (PMC4838384; doi:10.1093/nar/gkw162)
Supplement: SUPPLEMENTARY DATA [file supp_gkw162_nar-00129-z-2016-File018.xlsx]

## Sheet: Sheet1
Supplementary Table 8: top 10 GO terms for genes correlating with vlincRNAs enriched in different categories of vlincRNA genes
VlincRNA genes with Binding sites									VlincRNA genes without Binding sites
	GOBPID	Pvalue	Pvalue, adjusted	OddsRatio	ExpCount	Count	Size	Term		GOBPID	Pvalue	Pvalue, adjusted	OddsRatio	ExpCount	Count	Size	Term
	Positive correlation with LTR vlincRNAs (“pluripotency associated vlincRNAs”)									Positive correlation with LTR vlincRNAs
1	GO:0030002	8.89659e-12	1.88137e-08	6.7746	6.89532	28	105	cellular anion homeostasis	1	GO:0002521	6.40424e-06	0.0234337	2.28861	31.3446	54	262	leukocyte differentiation
2	GO:0072506	1.9023e-11	1.88137e-08	6.50616	7.09233	28	108	trivalent inorganic anion homeostasis	2	GO:1902105	8.59163e-06	0.0234337	2.33732	27.6359	49	231	regulation of leukocyte differentiation
3	GO:0055062	1.9023e-11	1.88137e-08	6.50616	7.09233	28	108	phosphate ion homeostasis	3	GO:0038155	2.16394e-05	0.0303034	3.50537	8.25488	21	69	interleukin-23-mediated signaling pathway
4	GO:0055081	1.9023e-11	1.88137e-08	6.50616	7.09233	28	108	anion homeostasis	4	GO:1902107	2.90846e-05	0.0303034	2.27002	25.6021	45	214	positive regulation of leukocyte differentiation
5	GO:0009948	5.51973e-11	4.36721e-08	8.71875	4.13719	21	63	anterior/posterior axis specification	5	GO:0046427	2.93126e-05	0.0303034	3.85965	6.57997	18	55	positive regulation of JAK-STAT cascade
6	GO:0090009	2.13973e-10	1.41079e-07	10.9831	2.8238	17	43	primitive streak formation	6	GO:0046425	3.83594e-05	0.0303034	3.59711	7.29779	19	61	regulation of JAK-STAT cascade
7	GO:0001702	1.64409e-09	9.29146e-07	9.17896	3.15215	17	48	gastrulation with mouth forming second	7	GO:0042520	4.99964e-05	0.0303034	5.487	3.46944	12	29	positive regulation of tyrosine phosphorylation of Stat4 protein
8	GO:0030901	3.50036e-08	1.73093e-05	5.27954	6.17295	22	94	midbrain development	8	GO:0042519	4.99964e-05	0.0303034	5.487	3.46944	12	29	regulation of tyrosine phosphorylation of Stat4 protein
9	GO:0009798	1.17838e-07	5.17964e-05	4.11642	9.45644	27	144	axis specification	9	GO:0042504	4.99964e-05	0.0303034	5.487	3.46944	12	29	tyrosine phosphorylation of Stat4 protein
10	GO:0007369	2.58463e-07	0.000102248	5.55422	4.72822	18	72	gastrulation	10	GO:0007259	6.01553e-05	0.0328147	3.31809	8.13524	20	68	JAK-STAT cascade
	Positive correlation with nonLTR vlincRNAs									Positive correlation with nonLTR vlincRNAs
1	GO:0010720	5.83734e-10	2.40454e-06	6.05011	6.52016	25	92	positive regulation of cell development	1	GO:0043647	1.12571e-05	0.0166862	6.47312	5.07152	15	24	inositol phosphate metabolic process
2	GO:1901136	1.56404e-09	2.40454e-06	3.52958	23.8127	51	336	carbohydrate derivative catabolic process	2	GO:0032958	1.12571e-05	0.0166862	6.47312	5.07152	15	24	inositol phosphate biosynthetic process
3	GO:0051130	2.08937e-09	2.40454e-06	3.33665	39.4044	69	556	positive regulation of cellular component organization	3	GO:0045576	1.60677e-05	0.0166862	2.86711	16.6938	33	79	mast cell activation
4	GO:0009154	2.19732e-09	2.40454e-06	3.50872	23.2458	50	328	purine ribonucleotide catabolic process	4	GO:0033003	1.6972e-05	0.0166862	3.11395	13.9467	29	66	regulation of mast cell activation
5	GO:0009261	2.19732e-09	2.40454e-06	3.50872	23.2458	50	328	ribonucleotide catabolic process	5	GO:0002274	1.72464e-05	0.0166862	2.40437	25.5689	45	121	myeloid leukocyte activation
6	GO:0072089	2.56348e-09	2.40454e-06	5.52838	6.94538	25	98	stem cell proliferation	6	GO:0019751	2.2793e-05	0.0166862	5.82097	5.28283	15	25	polyol metabolic process
7	GO:0040012	4.18794e-09	3.36711e-06	4.1739	12.3316	34	174	regulation of locomotion	7	GO:0046173	2.2793e-05	0.0166862	5.82097	5.28283	15	25	polyol biosynthetic process
8	GO:0006915	7.93304e-09	5.44959e-06	4.04537	12.6151	34	178	apoptotic process	8	GO:0060548	2.40851e-05	0.0166862	2.46931	22.8218	41	108	negative regulation of cell death
9	GO:0021795	8.7147e-09	5.44959e-06	9.75486	2.69311	15	38	cerebral cortex cell migration	9	GO:0044255	2.50586e-05	0.0166862	1.86263	60.4356	87	286	cellular lipid metabolic process
10	GO:0009056	1.14042e-08	6.41828e-06	3.14659	40.751	69	575	catabolic process	10	GO:0060341	3.7626e-05	0.0167511	1.66214	126.365	158	598	regulation of cellular localization
	Negative correlation with LTR vlincRNAs (“pluripotency associated vlincRNAs”)									Negative correlation with LTR vlincRNAs
1	GO:0033239	1.74159e-06	0.000758364	3.88051	8.18919	23	123	negative regulation of cellular amine metabolic process	1	GO:0006184	8.97965e-06	0.0114652	3.14793	11.6374	27	97	GTP catabolic process
2	GO:0009712	1.74159e-06	0.000758364	3.88051	8.18919	23	123	catechol-containing compound metabolic process	2	GO:0031999	1.01439e-05	0.0114652	3.60867	8.51813	22	71	negative regulation of fatty acid beta-oxidation
3	GO:0045963	1.74159e-06	0.000758364	3.88051	8.18919	23	123	negative regulation of dopamine metabolic process	3	GO:0046322	1.01439e-05	0.0114652	3.60867	8.51813	22	71	negative regulation of fatty acid oxidation
4	GO:0045914	1.74159e-06	0.000758364	3.88051	8.18919	23	123	negative regulation of catecholamine metabolic process	4	GO:0050995	1.01439e-05	0.0114652	3.60867	8.51813	22	71	negative regulation of lipid catabolic process
5	GO:0042069	1.74159e-06	0.000758364	3.88051	8.18919	23	123	regulation of catecholamine metabolic process	5	GO:0045922	1.30857e-05	0.011832	3.53375	8.6381	22	72	negative regulation of fatty acid metabolic process
6	GO:0042053	1.74159e-06	0.000758364	3.88051	8.18919	23	123	regulation of dopamine metabolic process	6	GO:0031998	5.99735e-05	0.0365912	3.02114	10.0778	23	84	regulation of fatty acid beta-oxidation
7	GO:0042417	1.74159e-06	0.000758364	3.88051	8.18919	23	123	dopamine metabolic process	7	GO:0046320	5.99735e-05	0.0365912	3.02114	10.0778	23	84	regulation of fatty acid oxidation
8	GO:0006584	1.74159e-06	0.000758364	3.88051	8.18919	23	123	catecholamine metabolic process	8	GO:0030855	7.66196e-05	0.0365912	2.69677	12.9572	27	108	epithelial cell differentiation
9	GO:0018958	1.74159e-06	0.000758364	3.88051	8.18919	23	123	phenol-containing compound metabolic process	9	GO:0034154	7.87965e-05	0.0365912	2.50829	15.8365	31	132	toll-like receptor 7 signaling pathway
10	GO:0019336	5.73933e-06	0.00173019	4.74771	4.66051	16	70	phenol-containing compound catabolic process	10	GO:0007264	8.09361e-05	0.0365912	2.10679	29.0336	48	242	small GTPase mediated signal transduction
	Negative correlation with nonLTR vlincRNAs									Negative correlation with nonLTR vlincRNAs
1	GO:0007155	5.90735e-11	2.72624e-07	5.01562	11.2821	35	163	cell adhesion	1	GO:0006605	6.56646e-07	0.00101285	1.97514	78.5043	113	371	protein targeting
2	GO:0022610	2.64549e-09	6.10447e-06	4.20667	12.8049	35	185	biological adhesion	2	GO:0072594	7.04088e-07	0.00101285	1.95937	81.2551	116	384	establishment of protein localization to organelle
3	GO:0034446	8.72696e-09	1.27033e-05	5.13503	7.33685	25	106	substrate adhesion-dependent cell spreading	3	GO:0010948	7.16972e-07	0.00101285	1.93114	88.4496	124	418	negative regulation of cell cycle process
4	GO:0031589	1.27892e-08	1.27033e-05	4.6927	8.58273	27	124	cell-substrate adhesion	4	GO:0010564	7.89596e-07	0.00101285	1.89674	98.6065	135	466	regulation of cell cycle process
5	GO:0046466	1.65157e-08	1.27033e-05	6.56067	4.49901	19	65	membrane lipid catabolic process	5	GO:0051726	1.49024e-06	0.00130812	1.85924	101.357	137	479	regulation of cell cycle
6	GO:0030149	1.65157e-08	1.27033e-05	6.56067	4.49901	19	65	sphingolipid catabolic process	6	GO:0006413	1.52966e-06	0.00130812	2.21353	43.8016	71	207	translational initiation
7	GO:0030155	2.68281e-08	1.76874e-05	4.49315	8.85959	27	128	regulation of cell adhesion	7	GO:0006414	1.89104e-06	0.00138613	2.1953	44.0132	71	208	translational elongation
8	GO:0000904	1.45557e-07	8.11267e-05	3.63374	12.7357	32	184	cell morphogenesis involved in differentiation	8	GO:1901990	2.67731e-06	0.00152636	1.86405	88.4496	122	418	regulation of mitotic cell cycle phase transition
9	GO:0006662	1.97133e-07	8.11267e-05	9.99283	2.07647	12	30	glycerol ether metabolic process	9	GO:1901987	2.67731e-06	0.00152636	1.86405	88.4496	122	418	regulation of cell cycle phase transition
10	GO:0018904	1.97133e-07	8.11267e-05	9.99283	2.07647	12	30	ether metabolic process	10	GO:0007346	3.10789e-06	0.00159466	1.85571	88.6612	122	419	regulation of mitotic cell cycle
